# Supplementary material for: Markov clustering versus affinity propagation for the partitioning of protein interaction graphs
Source: BMC Bioinformatics. 2009 Mar 30;10:99. doi: 10.1186/1471-2105-10-99 (PMC2682798; doi:10.1186/1471-2105-10-99)
Supplement: Additional File 1 — Curated Complexes. Curated complexes[28] used to generate the unweighted networks, and taken as the reference set for computing the Geometric Accuracy (Acc) and Separation (Sep) values (see main text for detail). [file 1471-2105-10-99-S1.xls]

## Sheet: curated_complexes
Curated Complexes
ORF	Complex
YKR068C	TRAPP complex
YML077W	TRAPP complex
YDR108W	TRAPP complex
YGR166W	TRAPP complex
YDR407C	TRAPP complex
YMR218C	TRAPP complex
YBR254C	TRAPP complex
YDR246W	TRAPP complex
YDR472W	TRAPP complex
YOR115C	TRAPP complex
YNL021W	histone deacetylase complex
YDR295C	histone deacetylase complex
YPR179C	histone deacetylase complex
YDR448W	Ada2p/Gcn5p/Ada3 transcription activator complex
YOR023C	Ada2p/Gcn5p/Ada3 transcription activator complex
YGR252W	Ada2p/Gcn5p/Ada3 transcription activator complex
YPL254W	Ada2p/Gcn5p/Ada3 transcription activator complex
YDR176W	Ada2p/Gcn5p/Ada3 transcription activator complex
YJL065C	chromatin accessibility complex
YDR121W	chromatin accessibility complex
YOR304W	chromatin accessibility complex
YGL133W	chromatin accessibility complex
YGL051W	Mst27p/Mst28p complex
YAR033W	Mst27p/Mst28p complex
YPL048W	eEF1
YAL003W	eEF1
YPR080W	eEF1
YBR118W	eEF1
YKL081W	eEF1
YJR060W	Cbf1p/Met4p/Met28p complex
YIR017C	Cbf1p/Met4p/Met28p complex
YNL103W	Cbf1p/Met4p/Met28p complex
YDL043C	Prp9p/Prp11p/Prp21p complex(SF3a complex)
YJL203W	Prp9p/Prp11p/Prp21p complex(SF3a complex)
YDL030W	Prp9p/Prp11p/Prp21p complex(SF3a complex)
YIR017C	Met4p/Met28p/Met31p complex
YPL038W	Met4p/Met28p/Met31p complex
YNL103W	Met4p/Met28p/Met31p complex
YJL085W	Exocyst complex
YBR102C	Exocyst complex
YLR166C	Exocyst complex
YGL233W	Exocyst complex
YER008C	Exocyst complex
YDR166C	Exocyst complex
YIL068C	Exocyst complex
YPR055W	Exocyst complex
YER019C-A	Ssh1p translocon complex
YBR283C	Ssh1p translocon complex
YDR086C	Ssh1p translocon complex
YHR158C	Kel1p/Kel2p complex
YGR238C	Kel1p/Kel2p complex
YDL175C	TRAMP complex (Air2p)
YJL050W	TRAMP complex (Air2p)
YOL115W	TRAMP complex (Air2p)
YIL033C	cAMP-dependent protein kinase
YJL164C	cAMP-dependent protein kinase
YPL203W	cAMP-dependent protein kinase
YKL166C	cAMP-dependent protein kinase
YMR023C	Mto1p/Mss1p complex
YGL236C	Mto1p/Mss1p complex
YGR188C	Bub1p/Bub3p complex
YOR026W	Bub1p/Bub3p complex
YNL076W	Mks1p/Rtg2p complex
YGL252C	Mks1p/Rtg2p complex
YBR131W	Mon1p/Ccz1p complex
YGL124C	Mon1p/Ccz1p complex
YIL062C	Arp2/3 protein complex
YLR370C	Arp2/3 protein complex
YKL013C	Arp2/3 protein complex
YNR035C	Arp2/3 protein complex
YBR234C	Arp2/3 protein complex
YDL029W	Arp2/3 protein complex
YJR065C	Arp2/3 protein complex
YDR013W	GINS complex
YJL072C	GINS complex
YOL146W	GINS complex
YDR489W	GINS complex
YOL090W	MSH2p/MSH6p complex
YDR097C	MSH2p/MSH6p complex
YNL072W	ribonuclease H2 complex
YDR279W	ribonuclease H2 complex
YLR154C	ribonuclease H2 complex
YBR045C	Gip1p/Glc7p complex
YER133W	Gip1p/Glc7p complex
YBR036C	Sur1p/Csg2p complex
YPL057C	Sur1p/Csg2p complex
YER012W	20S proteasome
YOR362C	20S proteasome
YPR103W	20S proteasome
YJL001W	20S proteasome
YFR050C	20S proteasome
YMR314W	20S proteasome
YOL038W	20S proteasome
YBL041W	20S proteasome
YML092C	20S proteasome
YGR135W	20S proteasome
YOR157C	20S proteasome
YGR253C	20S proteasome
YER094C	20S proteasome
YGL011C	20S proteasome
YLR270W	Dcs1p/Dcs2 heterodimer
YOR173W	Dcs1p/Dcs2 heterodimer
YOR210W	DNA-directed RNA polymerase II complex
YOL005C	DNA-directed RNA polymerase II complex
YOR151C	DNA-directed RNA polymerase II complex
YIL021W	DNA-directed RNA polymerase II complex
YJL140W	DNA-directed RNA polymerase II complex
YBR154C	DNA-directed RNA polymerase II complex
YDR404C	DNA-directed RNA polymerase II complex
YOR224C	DNA-directed RNA polymerase II complex
YGL070C	DNA-directed RNA polymerase II complex
YHR143W-A	DNA-directed RNA polymerase II complex
YDL140C	DNA-directed RNA polymerase II complex
YPR187W	DNA-directed RNA polymerase II complex
YPL194W	Rad17p/Ddc1p/Mec3p complex
YLR288C	Rad17p/Ddc1p/Mec3p complex
YOR368W	Rad17p/Ddc1p/Mec3p complex
YBR123C	transcription factor TFIIIC complex
YAL001C	transcription factor TFIIIC complex
YGR047C	transcription factor TFIIIC complex
YDR362C	transcription factor TFIIIC complex
YOR110W	transcription factor TFIIIC complex
YPL007C	transcription factor TFIIIC complex
YBL008W	HIR complex
YOR038C	HIR complex
YJR140C	HIR complex
YBR215W	HIR complex
YKL112W	nucleotide-excision repair factor 4 complex
YPL046C	nucleotide-excision repair factor 4 complex
YBR114W	nucleotide-excision repair factor 4 complex
YJR052W	nucleotide-excision repair factor 4 complex
YLR233C	Telomerase
YLR318W	Telomerase
YIL009C-A	Telomerase
YOL124C	adoMet-dependent tRNA methyltransferase (Mtase) Complex
YNR046W	adoMet-dependent tRNA methyltransferase (Mtase) Complex
YBR112C	Sko1p/Cyc8p/Tup1 repressor complex
YNL167C	Sko1p/Cyc8p/Tup1 repressor complex
YCR084C	Sko1p/Cyc8p/Tup1 repressor complex
YDL116W	Nup84p complex
YJR042W	Nup84p complex
YKL057C	Nup84p complex
YGL092W	Nup84p complex
YLR208W	Nup84p complex
YGL100W	Nup84p complex
YML065W	Origin recognition complex
YBR060C	Origin recognition complex
YLL004W	Origin recognition complex
YPR162C	Origin recognition complex
YNL261W	Origin recognition complex
YHR118C	Origin recognition complex
YAL010C	mitochondrial sorting and assembly machinery complex
YHR083W	mitochondrial sorting and assembly machinery complex
YMR060C	mitochondrial sorting and assembly machinery complex
YNL026W	mitochondrial sorting and assembly machinery complex
YMR167W	Mlh1p/Mlh3p complex
YPL164C	Mlh1p/Mlh3p complex
YEL027W	H+transporting ATPase, vacuolar
YHR026W	H+transporting ATPase, vacuolar
YDL185W	H+transporting ATPase, vacuolar
YPL234C	H+transporting ATPase, vacuolar
YHR039C-A	H+transporting ATPase, vacuolar
YPR036W	H+transporting ATPase, vacuolar
YBR127C	H+transporting ATPase, vacuolar
YOR332W	H+transporting ATPase, vacuolar
YKL080W	H+transporting ATPase, vacuolar
YLR447C	H+transporting ATPase, vacuolar
YGR020C	H+transporting ATPase, vacuolar
YEL051W	H+transporting ATPase, vacuolar
YOR270C	H+transporting ATPase, vacuolar
YBR160W	Cdc28p/Clb5p complex
YPR120C	Cdc28p/Clb5p complex
YNL221C	nucleolar ribonuclease P complex
YNL282W	nucleolar ribonuclease P complex
YBR257W	nucleolar ribonuclease P complex
YAL033W	nucleolar ribonuclease P complex
YGR030C	nucleolar ribonuclease P complex
YBR167C	nucleolar ribonuclease P complex
YBL018C	nucleolar ribonuclease P complex
YIR015W	nucleolar ribonuclease P complex
YLR163C	mitochondrial processing peptidase complex
YHR024C	mitochondrial processing peptidase complex
YKR020W	GARP complex
YDR484W	GARP complex
YJL029C	GARP complex
YDR027C	GARP complex
YGR092W	Mob1p/Dbf2p complex
YIL106W	Mob1p/Dbf2p complex
YER173W	DNA replication factor C complex (Rad24p)
YJR068W	DNA replication factor C complex (Rad24p)
YNL290W	DNA replication factor C complex (Rad24p)
YOL094C	DNA replication factor C complex (Rad24p)
YBR087W	DNA replication factor C complex (Rad24p)
YNL230C	Ela1p/Elc1p complex
YPL046C	Ela1p/Elc1p complex
YPL002C	ESCRT II complex
YJR102C	ESCRT II complex
YLR417W	ESCRT II complex
YGL237C	CCAAT-binding factor complex
YBL021C	CCAAT-binding factor complex
YKL109W	CCAAT-binding factor complex
YOR358W	CCAAT-binding factor complex
YKR028W	Sap190p/Sit4p complex
YDL047W	Sap190p/Sit4p complex
YER159C	NC2 complex
YDR397C	NC2 complex
YJL115W	Rad53p/Asf1p complex
YPL153C	Rad53p/Asf1p complex
YLR060W	Phenylalaninine-tRNA-ligase
YFL022C	Phenylalaninine-tRNA-ligase
YLR246W	palmitoyltransferase complex
YOL110W	palmitoyltransferase complex
YGL174W	RES complex
YLR016C	RES complex
YIR005W	RES complex
YNL221C	ribonuclease MRP complex
YNL282W	ribonuclease MRP complex
YBR257W	ribonuclease MRP complex
YAL033W	ribonuclease MRP complex
YGR030C	ribonuclease MRP complex
YBR167C	ribonuclease MRP complex
YBL018C	ribonuclease MRP complex
YLR145W	ribonuclease MRP complex
YHR062C	ribonuclease MRP complex
YDR478W	ribonuclease MRP complex
YPL121C	Mei5p/Sae3p complex
YHR079C-A	Mei5p/Sae3p complex
YDL181W	mitochondrial ATPase inhibitor complex
YDL130W-A	mitochondrial ATPase inhibitor complex
YGR008C	mitochondrial ATPase inhibitor complex
YMR059W	tRNA-intron endonuclease complex
YLR105C	tRNA-intron endonuclease complex
YAR008W	tRNA-intron endonuclease complex
YPL083C	tRNA-intron endonuclease complex
YDR137W	guanyl-nucleotide exchange factor complex
YLR039C	guanyl-nucleotide exchange factor complex
YOR310C	box C/D snoRNP complex
YDL014W	box C/D snoRNP complex
YEL026W	box C/D snoRNP complex
YLR197W	box C/D snoRNP complex
YPL178W	commitment complex	The original complex is detected with native gel electrophoresis, only U1 is identified then. Later on CBC complex is identified as part of it-8682299, 16 U1 snRNP were identified in one study-9630245, LUC7 was added to it later-10500099. MSL5 and MUD2 was identified as CC subunits in a separate study-9150140.
YLR116W	commitment complex
YKL074C	commitment complex
YMR125W	commitment complex
YER029C	commitment complex
YGR074W	commitment complex
YLR275W	commitment complex
YLR147C	commitment complex
YOR159C	commitment complex
YFL017W-A	commitment complex
YPR182W	commitment complex
YDL087C	commitment complex
YBR119W	commitment complex
YHR086W	commitment complex
YML046W	commitment complex
YKL012W	commitment complex
YDR235W	commitment complex
YIL061C	commitment complex
YDR240C	commitment complex
YGR013W	commitment complex
YLR298C	commitment complex
YPR144C	Noc4p/Nop14p complex
YDL148C	Noc4p/Nop14p complex
YPL049C	Dig1p/Ste12p/Dig2p complex
YDR480W	Dig1p/Ste12p/Dig2p complex
YHR084W	Dig1p/Ste12p/Dig2p complex
YBR228W	Slx1p/Slx4p complex
YLR135W	Slx1p/Slx4p complex
YBL026W	U6 snRNP complex
YLR438C-A	U6 snRNP complex
YER112W	U6 snRNP complex
YER146W	U6 snRNP complex
YDR378C	U6 snRNP complex
YNL147W	U6 snRNP complex
YJR022W	U6 snRNP complex
YMR268C	U6 snRNP complex
YDR075W	histone H2A phosphatase complex
YNL201C	histone H2A phosphatase complex
YBL046W	histone H2A phosphatase complex
YAL010C	Mdm12p/Mmm1p/Mdm10p complex
YOL009C	Mdm12p/Mmm1p/Mdm10p complex
YLL006W	Mdm12p/Mmm1p/Mdm10p complex
YML085C	Tubulins
YFL037W	Tubulins
YMR055C	Bub2p/Bfa1p complex
YJR053W	Bub2p/Bfa1p complex
YNL102W	alpha DNA polymerase:primase complex
YBL035C	alpha DNA polymerase:primase complex
YIR008C	alpha DNA polymerase:primase complex
YKL045W	alpha DNA polymerase:primase complex
YDR301W	mRNA cleavage and polyadenylation specificity factor complex
YLR115W	mRNA cleavage and polyadenylation specificity factor complex
YJR093C	mRNA cleavage and polyadenylation specificity factor complex
YER133W	mRNA cleavage and polyadenylation specificity factor complex
YKL059C	mRNA cleavage and polyadenylation specificity factor complex
YKR002W	mRNA cleavage and polyadenylation specificity factor complex
YNL317W	mRNA cleavage and polyadenylation specificity factor complex
YAL043C	mRNA cleavage and polyadenylation specificity factor complex
YGR156W	mRNA cleavage and polyadenylation specificity factor complex
YDR195W	mRNA cleavage and polyadenylation specificity factor complex
YNL222W	mRNA cleavage and polyadenylation specificity factor complex
YKL018W	mRNA cleavage and polyadenylation specificity factor complex
YOR179C	mRNA cleavage and polyadenylation specificity factor complex
YLR277C	mRNA cleavage and polyadenylation specificity factor complex
YPR107C	mRNA cleavage and polyadenylation specificity factor complex
YJR094C	Ume6p/Ime1p complex
YDR207C	Ume6p/Ime1p complex
YDL042C	chromatin silencing complex
YLR442C	chromatin silencing complex
YDR227W	chromatin silencing complex
YHR005C-A	mitochondrial intermembrane space protein transporter complex
YEL020W-A	mitochondrial intermembrane space protein transporter complex
YOR026W	mitotic checkpoint complex
YGL116W	mitotic checkpoint complex
YJL030W	mitotic checkpoint complex
YJL013C	mitotic checkpoint complex
YPL147W	Pxa1p/Pxa2p complex
YKL188C	Pxa1p/Pxa2p complex
YDR422C	Snf1p/Snf4p/Sip1p complex
YDR477W	Snf1p/Snf4p/Sip1p complex
YGL115W	Snf1p/Snf4p/Sip1p complex
YOR005C	DNA ligase IV
YGL090W	DNA ligase IV
YOR321W	Protein O-mannosyltransferase(Pmt3p/Pmt5p)
YDL093W	Protein O-mannosyltransferase(Pmt3p/Pmt5p)
YGR009C	SNARE complex
YPL232W	SNARE complex
YAL030W	SNARE complex
YBR126C	alpha,alpha-trehalose-phosphate synthase complex (UDP-forming)
YDR074W	alpha,alpha-trehalose-phosphate synthase complex (UDP-forming)
YMR261C	alpha,alpha-trehalose-phosphate synthase complex (UDP-forming)
YML100W	alpha,alpha-trehalose-phosphate synthase complex (UDP-forming)
YFL039C	Ino80p complex
YJL081C	Ino80p complex
YNL059C	Ino80p complex
YOR141C	Ino80p complex
YFL013C	Ino80p complex
YLR052W	Ino80p complex
YOR189W	Ino80p complex
YGL150C	Ino80p complex
YDL002C	Ino80p complex
YDR190C	Ino80p complex
YPL235W	Ino80p complex
YPL129W	Ino80p complex
YLL010C	Psr1p/Whi2p complex
YOR043W	Psr1p/Whi2p complex
YPL042C	Kornberg's mediator (SRB) complex
YNL025C	Kornberg's mediator (SRB) complex
YCR081W	Kornberg's mediator (SRB) complex
YDR443C	Kornberg's mediator (SRB) complex
YNR010W	Kornberg's mediator (SRB) complex
YOL051W	Kornberg's mediator (SRB) complex
YPR070W	Kornberg's mediator (SRB) complex
YMR112C	Kornberg's mediator (SRB) complex
YDL005C	Kornberg's mediator (SRB) complex
YOR174W	Kornberg's mediator (SRB) complex
YHR058C	Kornberg's mediator (SRB) complex
YOL135C	Kornberg's mediator (SRB) complex
YBR193C	Kornberg's mediator (SRB) complex
YGL151W	Kornberg's mediator (SRB) complex
YPR168W	Kornberg's mediator (SRB) complex
YGL025C	Kornberg's mediator (SRB) complex
YLR071C	Kornberg's mediator (SRB) complex
YBL093C	Kornberg's mediator (SRB) complex
YNL236W	Kornberg's mediator (SRB) complex
YHR041C	Kornberg's mediator (SRB) complex
YER022W	Kornberg's mediator (SRB) complex
YGR104C	Kornberg's mediator (SRB) complex
YBR253W	Kornberg's mediator (SRB) complex
YDR308C	Kornberg's mediator (SRB) complex
YGL127C	Kornberg's mediator (SRB) complex
YER072W	VTC heterotetrameric complex
YFL004W	VTC heterotetrameric complex
YPL019C	VTC heterotetrameric complex
YJL012C	VTC heterotetrameric complex
YJL002C	oligosaccharyl transferase complex
YOR103C	oligosaccharyl transferase complex
YOR085W	oligosaccharyl transferase complex
YDL232W	oligosaccharyl transferase complex
YGL226C-A	oligosaccharyl transferase complex
YML019W	oligosaccharyl transferase complex
YGL022W	oligosaccharyl transferase complex
YMR149W	oligosaccharyl transferase complex
YEL002C	oligosaccharyl transferase complex
YLR226W	Sgv1p/Bur2p complex
YPR161C	Sgv1p/Bur2p complex
YHR186C	TORC 1 complex
YNL006W	TORC 1 complex
YPL180W	TORC 1 complex
YJR066W	TORC 1 complex
YPR034W	SWI/SNF complex
YMR033W	SWI/SNF complex
YGR275W	SWI/SNF complex
YDR073W	SWI/SNF complex
YNR023W	SWI/SNF complex
YOR290C	SWI/SNF complex
YBR289W	SWI/SNF complex
YHL025W	SWI/SNF complex
YPL016W	SWI/SNF complex
YJL176C	SWI/SNF complex
YPL129W	SWI/SNF complex
YFL049W	SWI/SNF complex
YDR054C	SCF-CDC4 complex
YFL009W	SCF-CDC4 complex
YDL132W	SCF-CDC4 complex
YOR057W	SCF-CDC4 complex
YDR328C	SCF-CDC4 complex
YDL088C	karyopherin docking subcomplex of the Nuclear Pore Complex (NPC)
YBL079W	karyopherin docking subcomplex of the Nuclear Pore Complex (NPC)
YMR153W	karyopherin docking subcomplex of the Nuclear Pore Complex (NPC)
YDL102W	DNA polymerase delta complex
YJR006W	DNA polymerase delta complex
YJR043C	DNA polymerase delta complex
YOL139C	eIF4F
YKR059W	eIF4F
YGR162W	eIF4F
YDL013W	Slx5p/Slx8p complex
YER116C	Slx5p/Slx8p complex
YPR175W	DNA polymerase epsilon complex
YBR278W	DNA polymerase epsilon complex
YDR121W	DNA polymerase epsilon complex
YNL262W	DNA polymerase epsilon complex
YMR012W	eIF3
YLR192C	eIF3
YMR309C	eIF3
YOR361C	eIF3
YBR079C	eIF3
YMR146C	eIF3
YDR429C	eIF3
YDR252W	nascent polypeptide-associated complex
YPL037C	nascent polypeptide-associated complex
YHR193C	nascent polypeptide-associated complex
YGL094C	PAN complex
YKL025C	PAN complex
YKL135C	AP-1 adaptor complex
YPR029C	AP-1 adaptor complex
YPL259C	AP-1 adaptor complex
YHL019C	AP-1 adaptor complex
YLR170C	AP-1 adaptor complex
YMR284W	Ku complex
YMR106C	Ku complex
YDR159W	Sac3p/Thp1p complex
YOL072W	Sac3p/Thp1p complex
YPL248C	GAL4p/GAL80p complex
YML051W	GAL4p/GAL80p complex
YIL072W	Synaptonemal complex (SC)
YLR263W	Synaptonemal complex (SC)
YDR285W	Synaptonemal complex (SC)
YGL249W	Synaptonemal complex (SC)
YEL053C	NatC complex
YPR051W	NatC complex
YCR020C-A	NatC complex
YMR275C	Rsp5p/Bul1 ubiquitin ligase complex
YER125W	Rsp5p/Bul1 ubiquitin ligase complex
YOL149W	Decapping Enzyme Complex
YNL118C	Decapping Enzyme Complex
YHR013C	NatA complex
YDL040C	NatA complex
YOR253W	NatA complex
YOR144C	DNA replication factor C complex (Elg1p)
YJR068W	DNA replication factor C complex (Elg1p)
YNL290W	DNA replication factor C complex (Elg1p)
YOL094C	DNA replication factor C complex (Elg1p)
YBR087W	DNA replication factor C complex (Elg1p)
YML102W	chromatin assembly complex
YBR195C	chromatin assembly complex
YPR018W	chromatin assembly complex
YGL200C	COPII
YAR002C-A	COPII
YAL007C	COPII
YML012W	COPII
YAL042W	COPII
YPL218W	COPII
YLR208W	COPII
YPL085W	COPII
YPR181C	COPII
YIL109C	COPII
YDL195W	COPII
YFL005W	Sro1p/Sec4p/Sec9p complex
YGR009C	Sro1p/Sec4p/Sec9p complex
YPR032W	Sro1p/Sec4p/Sec9p complex
YDL056W	MBF complex
YLR182W	MBF complex
YDL132W	nuclear ubiquitin ligase complex
YJR090C	nuclear ubiquitin ligase complex
YOL133W	nuclear ubiquitin ligase complex
YDR328C	nuclear ubiquitin ligase complex
YBR091C	mitochondrial inner membrane protein insertion complex
YOR297C	mitochondrial inner membrane protein insertion complex
YDL217C	mitochondrial inner membrane protein insertion complex
YJL054W	mitochondrial inner membrane protein insertion complex
YGL195W	Gcn1p/Gcn20p complex
YFR009W	Gcn1p/Gcn20p complex
YJL053W	retromer complex
YOR132W	retromer complex
YHR012W	retromer complex
YJL154C	retromer complex
YOR069W	retromer complex
YGL223C	Golgi transport complex
YGR120C	Golgi transport complex
YER157W	Golgi transport complex
YPR105C	Golgi transport complex
YNL051W	Golgi transport complex
YNL041C	Golgi transport complex
YGL005C	Golgi transport complex
YML071C	Golgi transport complex
YGR098C	Esp1p/Pds1p complex
YDR113C	Esp1p/Pds1p complex
YGR238C	Kel1p/Kel2p/Lte1p complex
YHR158C	Kel1p/Kel2p/Lte1p complex
YAL024C	Kel1p/Kel2p/Lte1p complex
YBR009C	Nucleosomal protein complex
YNL030W	Nucleosomal protein complex
YBR010W	Nucleosomal protein complex
YNL031C	Nucleosomal protein complex
YDR225W	Nucleosomal protein complex
YBL003C	Nucleosomal protein complex
YDR224C	Nucleosomal protein complex
YBL002W	Nucleosomal protein complex
YGL020C	GET complex
YER083C	GET complex
YDL100C	GET complex
YBR160W	Cdc28p/Cln2p complex
YPL256C	Cdc28p/Cln2p complex
YJR063W	DNA-directed RNA polymerase I complex
YPR010C	DNA-directed RNA polymerase I complex
YDR156W	DNA-directed RNA polymerase I complex
YOR341W	DNA-directed RNA polymerase I complex
YJL148W	DNA-directed RNA polymerase I complex
YOR340C	DNA-directed RNA polymerase I complex
YNL248C	DNA-directed RNA polymerase I complex
YOR210W	DNA-directed RNA polymerase I complex
YBR154C	DNA-directed RNA polymerase I complex
YOR224C	DNA-directed RNA polymerase I complex
YHR143W-A	DNA-directed RNA polymerase I complex
YNL113W	DNA-directed RNA polymerase I complex
YPR110C	DNA-directed RNA polymerase I complex
YPR187W	DNA-directed RNA polymerase I complex
YAL051W	OAF complex
YOR363C	OAF complex
YBL099W	F0/F1 ATP synthase (complex V)	Native gel electrophoresis
YLR295C	F0/F1 ATP synthase (complex V)
YPL271W	F0/F1 ATP synthase (complex V)
YDL004W	F0/F1 ATP synthase (complex V)
YDR377W	F0/F1 ATP synthase (complex V)
YML081C-A	F0/F1 ATP synthase (complex V)
YOL077W-A	F0/F1 ATP synthase (complex V)
YJR121W	F0/F1 ATP synthase (complex V)
YPR020W	F0/F1 ATP synthase (complex V)
YBR039W	F0/F1 ATP synthase (complex V)
YPL078C	F0/F1 ATP synthase (complex V)
YDR298C	F0/F1 ATP synthase (complex V)
Q0085	F0/F1 ATP synthase (complex V)
YKL016C	F0/F1 ATP synthase (complex V)
Q0080	F0/F1 ATP synthase (complex V)
YDL181W	F0/F1 ATP synthase (complex V)
Q0130	F0/F1 ATP synthase (complex V)
YDR322C-A	F0/F1 ATP synthase (complex V)
YCR046C	mitochondrial ribosomal large subunit
YCR071C	mitochondrial ribosomal large subunit
YGL068W	mitochondrial ribosomal large subunit
YDR405W	mitochondrial ribosomal large subunit
YKL167C	mitochondrial ribosomal large subunit
YNL005C	mitochondrial ribosomal large subunit
YDR116C	mitochondrial ribosomal large subunit
YNL284C	mitochondrial ribosomal large subunit
YDL202W	mitochondrial ribosomal large subunit
YKR006C	mitochondrial ribosomal large subunit
YLR312W-A	mitochondrial ribosomal large subunit
YBL038W	mitochondrial ribosomal large subunit
YNL252C	mitochondrial ribosomal large subunit
YNL185C	mitochondrial ribosomal large subunit
YKR085C	mitochondrial ribosomal large subunit
YNL177C	mitochondrial ribosomal large subunit
YOR150W	mitochondrial ribosomal large subunit
YMR193W	mitochondrial ribosomal large subunit
YGR076C	mitochondrial ribosomal large subunit
YBR282W	mitochondrial ribosomal large subunit
YDR462W	mitochondrial ribosomal large subunit
YMR024W	mitochondrial ribosomal large subunit
YKL138C	mitochondrial ribosomal large subunit
YCR003W	mitochondrial ribosomal large subunit
YMR286W	mitochondrial ribosomal large subunit
YDR322W	mitochondrial ribosomal large subunit
YBR122C	mitochondrial ribosomal large subunit
YBR268W	mitochondrial ribosomal large subunit
YKL170W	mitochondrial ribosomal large subunit
YML009C	mitochondrial ribosomal large subunit
YLR439W	mitochondrial ribosomal large subunit
YPL173W	mitochondrial ribosomal large subunit
YMR225C	mitochondrial ribosomal large subunit
YJL096W	mitochondrial ribosomal large subunit
YNR022C	mitochondrial ribosomal large subunit
YPR100W	mitochondrial ribosomal large subunit
YHR147C	mitochondrial ribosomal large subunit
YDR237W	mitochondrial ribosomal large subunit
YJL063C	mitochondrial ribosomal large subunit
YGR220C	mitochondrial ribosomal large subunit
YEL050C	mitochondrial ribosomal large subunit
YDR115W	mitochondrial ribosomal large subunit
YML025C	mitochondrial ribosomal large subunit
YPL183W-A	mitochondrial ribosomal large subunit
YHR060W	ER V-ATPase assembly complex
YKL119C	ER V-ATPase assembly complex
YBR050C	Reg2p/Glc7p complex
YER133W	Reg2p/Glc7p complex
YER029C	U5 snRNP complex
YGR074W	U5 snRNP complex
YLR275W	U5 snRNP complex
YLR147C	U5 snRNP complex
YOR159C	U5 snRNP complex
YFL017W-A	U5 snRNP complex
YPR182W	U5 snRNP complex
YKL173W	U5 snRNP complex
YBL074C	U5 snRNP complex
YER172C	U5 snRNP complex
YHR165C	U5 snRNP complex
YDR243C	U5 snRNP complex
YHR156C	U5 snRNP complex
YPR082C	U5 snRNP complex
YCR066W	Rad6p/Rad18p complex
YGL058W	Rad6p/Rad18p complex
YGL087C	ubiquitin conjugating enzyme complex
YDR092W	ubiquitin conjugating enzyme complex
YCR009C	Rvs161p/Rvs167p complex
YDR388W	Rvs161p/Rvs167p complex
YML105C	Signal recognition particle (SRP)
YDL092W	Signal recognition particle (SRP)
YKL122C	Signal recognition particle (SRP)
YPR088C	Signal recognition particle (SRP)
YPL243W	Signal recognition particle (SRP)
YPL210C	Signal recognition particle (SRP)
YMR042W	ARGR complex
YML099C	ARGR complex
YDR173C	ARGR complex
YMR043W	ARGR complex
YGL033W	Hop2p/Mnd1p complex
YGL183C	Hop2p/Mnd1p complex
YPL004C	Eisosome
YGR086C	Eisosome
YIL142W	chaperonin-containing T-complex
YJL014W	chaperonin-containing T-complex
YDL143W	chaperonin-containing T-complex
YJR064W	chaperonin-containing T-complex
YDR188W	chaperonin-containing T-complex
YJL111W	chaperonin-containing T-complex
YJL008C	chaperonin-containing T-complex
YDR212W	chaperonin-containing T-complex
YDR138W	THO complex
YML062C	THO complex
YNL139C	THO complex
YHR167W	THO complex
YDR180W	cohesin loading factor complex
YER147C	cohesin loading factor complex
YPL219W	Pho85p/Pcl8p complex
YPL031C	Pho85p/Pcl8p complex
YKR054C	cytoplasmic dynein complex
YDR424C	cytoplasmic dynein complex
YMR299C	cytoplasmic dynein complex
YDR488C	cytoplasmic dynein complex
YGL047W	UDP-N-acetylglucosamine transferase complex
YBR070C	UDP-N-acetylglucosamine transferase complex
YLR398C	Ski Complex
YPR189W	Ski Complex
YGL213C	Ski Complex
YPL129W	transcription factor TFIIF complex
YGR186W	transcription factor TFIIF complex
YGR005C	transcription factor TFIIF complex
YJR033C	RAVE complex
YDR202C	RAVE complex
YDR328C	RAVE complex
YPL094C	Sec62p/Sec63p complex
YOR254C	Sec62p/Sec63p complex
YBR171W	Sec62p/Sec63p complex
YLR292C	Sec62p/Sec63p complex
YGR200C	Elongator complex
YPL086C	Elongator complex
YPL101W	Elongator complex
YMR312W	Elongator complex
YHR187W	Elongator complex
YLR384C	Elongator complex
YJR082C	NuA3 histone acetyltransferase complex
YBL052C	NuA3 histone acetyltransferase complex
YPL129W	NuA3 histone acetyltransferase complex
YOR064C	NuA3 histone acetyltransferase complex
YPR031W	NuA3 histone acetyltransferase complex
YBR128C	phosphatidylinositol (PtdIns) 3-kinase complex (functions in autophagy)
YBR097W	phosphatidylinositol (PtdIns) 3-kinase complex (functions in autophagy)
YPL120W	phosphatidylinositol (PtdIns) 3-kinase complex (functions in autophagy)
YLR240W	phosphatidylinositol (PtdIns) 3-kinase complex (functions in autophagy)
YER025W	eIF2
YJR007W	eIF2
YPL237W	eIF2
YGR181W	Tim8p/Tim13p complex
YJR135W-A	Tim8p/Tim13p complex
YOR217W	DNA replication factor C complex (Rcf1p)
YJR068W	DNA replication factor C complex (Rcf1p)
YNL290W	DNA replication factor C complex (Rcf1p)
YOL094C	DNA replication factor C complex (Rcf1p)
YBR087W	DNA replication factor C complex (Rcf1p)
YIL125W	mitochondrial oxoglutarate dehydrogenase complex
YDR148C	mitochondrial oxoglutarate dehydrogenase complex
YFL018C	mitochondrial oxoglutarate dehydrogenase complex
YBR211C	COMA complex
YPL018W	COMA complex
YDR318W	COMA complex
YGR179C	COMA complex
YOL076W	NatB complex
YPR131C	NatB complex
YBR109C	SPB components
YNL225C	SPB components
YOR373W	SPB components
YDR356W	SPB components
YPL124W	SPB components
YKL042W	SPB components
YAL047C	SPB components
YML029W	ubiquitin ligase ERAD-L complex
YBR201W	ubiquitin ligase ERAD-L complex
YDR057W	ubiquitin ligase ERAD-L complex
YOL013C	ubiquitin ligase ERAD-L complex
YLR207W	ubiquitin ligase ERAD-L complex
YGR206W	ESCRT I complex
YLR119W	ESCRT I complex
YCL008C	ESCRT I complex
YPL065W	ESCRT I complex
YPL001W	HAT-B complex
YEL056W	HAT-B complex
YLL022C	HAT-B complex
YJL005W	adenylyl cyclase complex		2158860
YNL138W	adenylyl cyclase complex
YDR265W	RING finger peroxin complex
YMR026C	RING finger peroxin complex
YJL210W	RING finger peroxin complex
YMR108W	acetolactate synthase complex
YCL009C	acetolactate synthase complex
YGR132C	prohibitin complex
YGR231C	prohibitin complex
YHL002W	Hse1p/Vps27p complex
YNR006W	Hse1p/Vps27p complex
YGL190C	protein phosphatase type 2A complex (Cdc55p)
YDL134C	protein phosphatase type 2A complex (Cdc55p)
YAL016W	protein phosphatase type 2A complex (Cdc55p)
YOL096C	Q-biosynthetic Coq polypeptide complex
YDR204W	Q-biosynthetic Coq polypeptide complex
YBR160W	Cdc28p/Clb1p complex
YGR108W	Cdc28p/Clb1p complex
YER172C	U4/U6 x U5 tri-snRNP complex
YPR082C	U4/U6 x U5 tri-snRNP complex
YBL026W	U4/U6 x U5 tri-snRNP complex
YLR438C-A	U4/U6 x U5 tri-snRNP complex
YER112W	U4/U6 x U5 tri-snRNP complex
YER146W	U4/U6 x U5 tri-snRNP complex
YDR378C	U4/U6 x U5 tri-snRNP complex
YNL147W	U4/U6 x U5 tri-snRNP complex
YJR022W	U4/U6 x U5 tri-snRNP complex
YGR006W	U4/U6 x U5 tri-snRNP complex
YDR473C	U4/U6 x U5 tri-snRNP complex
YGR091W	U4/U6 x U5 tri-snRNP complex
YGR075C	U4/U6 x U5 tri-snRNP complex
YPR178W	U4/U6 x U5 tri-snRNP complex
YBR055C	U4/U6 x U5 tri-snRNP complex
YHR165C	U4/U6 x U5 tri-snRNP complex
YER029C	U4/U6 x U5 tri-snRNP complex
YGR074W	U4/U6 x U5 tri-snRNP complex
YLR275W	U4/U6 x U5 tri-snRNP complex
YLR147C	U4/U6 x U5 tri-snRNP complex
YOR159C	U4/U6 x U5 tri-snRNP complex
YFL017W-A	U4/U6 x U5 tri-snRNP complex
YPR182W	U4/U6 x U5 tri-snRNP complex
YKL173W	U4/U6 x U5 tri-snRNP complex
YEL026W	U4/U6 x U5 tri-snRNP complex
YDL098C	U4/U6 x U5 tri-snRNP complex
YOR308C	U4/U6 x U5 tri-snRNP complex
YBR152W	U4/U6 x U5 tri-snRNP complex
YCL044C	i-AAA complex
YPR024W	i-AAA complex
YOL090W	MSH2p/MSH3p complex
YCR092C	MSH2p/MSH3p complex
YFR028C	RENT complex
YJL076W	RENT complex
YDL042C	RENT complex
YJL088W	Car1p/Arg3p complex
YPL111W	Car1p/Arg3p complex
YJL041W	Nsp1p/Nup82p complex
YJL061W	Nsp1p/Nup82p complex
YJL071W	Arg2p/Arg5,6p complex
YER069W	Arg2p/Arg5,6p complex
YGR063C	DSIF complex
YML010W	DSIF complex
YLR342W	1,3-beta-glucan synthase complex (Fks1p/Rho1p)
YPR165W	1,3-beta-glucan synthase complex (Fks1p/Rho1p)
YOR207C	DNA-directed RNA polymerase III complex
YOR210W	DNA-directed RNA polymerase III complex
YBR154C	DNA-directed RNA polymerase III complex
YOR224C	DNA-directed RNA polymerase III complex
YHR143W-A	DNA-directed RNA polymerase III complex
YDR045C	DNA-directed RNA polymerase III complex
YJL011C	DNA-directed RNA polymerase III complex
YNL113W	DNA-directed RNA polymerase III complex
YKL144C	DNA-directed RNA polymerase III complex
YNL151C	DNA-directed RNA polymerase III complex
YNR003C	DNA-directed RNA polymerase III complex
YKR025W	DNA-directed RNA polymerase III complex
YPR110C	DNA-directed RNA polymerase III complex
YDL150W	DNA-directed RNA polymerase III complex
YPR190C	DNA-directed RNA polymerase III complex
YPR187W	DNA-directed RNA polymerase III complex
YOR116C	DNA-directed RNA polymerase III complex
YML069W	FACT complex
YGL207W	FACT complex
YNL085W	Mtk1p/Pbp1p complex
YGR178C	Mtk1p/Pbp1p complex
YGR240C	6-phosphofructokinase complex
YMR205C	6-phosphofructokinase complex
YMR078C	DNA replication factor C complex (Ctf18p/Ctf8p/dcc1p)
YHR191C	DNA replication factor C complex (Ctf18p/Ctf8p/dcc1p)
YCL016C	DNA replication factor C complex (Ctf18p/Ctf8p/dcc1p)
YJR068W	DNA replication factor C complex (Ctf18p/Ctf8p/dcc1p)
YNL290W	DNA replication factor C complex (Ctf18p/Ctf8p/dcc1p)
YOL094C	DNA replication factor C complex (Ctf18p/Ctf8p/dcc1p)
YBR087W	DNA replication factor C complex (Ctf18p/Ctf8p/dcc1p)
YER038C	smc5p-Smc6p complex
YEL019C	smc5p-Smc6p complex
YLR007W	smc5p-Smc6p complex
YDR288W	smc5p-Smc6p complex
YDL105W	smc5p-Smc6p complex
YML023C	smc5p-Smc6p complex
YOL034W	smc5p-Smc6p complex
YLR383W	smc5p-Smc6p complex
YER030W	Chz1p/Htz1p/Htb1p complex
YDR224C	Chz1p/Htz1p/Htb1p complex
YOL012C	Chz1p/Htz1p/Htb1p complex
YNL039W	transcription factor TFIIIB complex
YGR246C	transcription factor TFIIIB complex
YER148W	transcription factor TFIIIB complex
YNR038W	Npa2p-containing subcomplex
YOL144W	Npa2p-containing subcomplex
YLR221C	Npa2p-containing subcomplex
YKL014C	Npa2p-containing subcomplex
YJR041C	Npa2p-containing subcomplex
Q0105	Cytochrome bc1 complex (Ubiquinol-cytochrome c reductase complex, complex III)
YBL045C	Cytochrome bc1 complex (Ubiquinol-cytochrome c reductase complex, complex III)
YOR065W	Cytochrome bc1 complex (Ubiquinol-cytochrome c reductase complex, complex III)
YHR001W-A	Cytochrome bc1 complex (Ubiquinol-cytochrome c reductase complex, complex III)
YPR191W	Cytochrome bc1 complex (Ubiquinol-cytochrome c reductase complex, complex III)
YFR033C	Cytochrome bc1 complex (Ubiquinol-cytochrome c reductase complex, complex III)
YDR529C	Cytochrome bc1 complex (Ubiquinol-cytochrome c reductase complex, complex III)
YJL166W	Cytochrome bc1 complex (Ubiquinol-cytochrome c reductase complex, complex III)
YGR183C	Cytochrome bc1 complex (Ubiquinol-cytochrome c reductase complex, complex III)
YEL024W	Cytochrome bc1 complex (Ubiquinol-cytochrome c reductase complex, complex III)
YFR040W	Sap155p/Sit4p complex
YDL047W	Sap155p/Sit4p complex
YNL062C	Gcd10p/Gcd14p complex
YJL125C	Gcd10p/Gcd14p complex
YHR098C	Sfb3p/Sec23p complex
YPR181C	Sfb3p/Sec23p complex
YFR030W	sulfite reductase complex (NADPH)
YJR137C	sulfite reductase complex (NADPH)
YBL016W	STE5-MAPK complex
YLR362W	STE5-MAPK complex
YDR103W	STE5-MAPK complex
YDL159W	STE5-MAPK complex
YMR058W	Permease-Oxidase Complex
YER145C	Permease-Oxidase Complex
YER017C	m-AAA complex
YMR089C	m-AAA complex
YKL139W	carboxy-terminal domain protein kinase complex
YJL006C	carboxy-terminal domain protein kinase complex
YML112W	carboxy-terminal domain protein kinase complex
YBR160W	Cdc28p/Clb6p complex
YGR109C	Cdc28p/Clb6p complex
YPL050C	alpha-1,6-mannosyltransferase complex(Van1p/Mnn9p)
YML115C	alpha-1,6-mannosyltransferase complex(Van1p/Mnn9p)
YDL017W	Cdc7p/Dbf4p complex
YDR052C	Cdc7p/Dbf4p complex
YER070W	ribonucleoside-diphosphate reductase complex
YJL026W	ribonucleoside-diphosphate reductase complex
YGR180C	ribonucleoside-diphosphate reductase complex
YGR163W	EGO complex
YKR007W	EGO complex
YBR077C	EGO complex
YHR172W	gamma-tubulin complex
YNL126W	gamma-tubulin complex
YLR212C	gamma-tubulin complex
YNL084C	actin cytoskeleton-regulatory complex, Pan1p/Sla1p/End3p complex
YIR006C	actin cytoskeleton-regulatory complex, Pan1p/Sla1p/End3p complex
YBL007C	actin cytoskeleton-regulatory complex, Pan1p/Sla1p/End3p complex
YDR221W	Rot2p/Gtb1p complex
YBR229C	Rot2p/Gtb1p complex
YMR095C	Sno1p/Snz1p complex
YMR096W	Sno1p/Snz1p complex
YNL233W	Bni4p/Glc7p complex
YER133W	Bni4p/Glc7p complex
YMR192W	Gyl1p/Gyp5p complex
YPL249C	Gyl1p/Gyp5p complex
YGR134W	CCR4-NOT core complex
YNL288W	CCR4-NOT core complex
YAL021C	CCR4-NOT core complex
YDL165W	CCR4-NOT core complex
YCR093W	CCR4-NOT core complex
YER068W	CCR4-NOT core complex
YIL038C	CCR4-NOT core complex
YPR072W	CCR4-NOT core complex
YNR052C	CCR4-NOT core complex
YOR106W	Vam3p/Vam7 vacuolar tSNARE complex
YGL212W	Vam3p/Vam7 vacuolar tSNARE complex
YLR088W	GPI-anchor transamidase complex
YLR459W	GPI-anchor transamidase complex
YHR188C	GPI-anchor transamidase complex
YDR434W	GPI-anchor transamidase complex
YDR331W	GPI-anchor transamidase complex
YNL037C	Isocitrate dehydrogenase
YOR136W	Isocitrate dehydrogenase
YKL182W	fatty acid synthase complex
YPL231W	fatty acid synthase complex
YGL155W	CAAX-protein geranylgeranyltransferase complex
YKL019W	CAAX-protein geranylgeranyltransferase complex
YMR224C	MRX complex
YNL250W	MRX complex
YDR369C	MRX complex
YCR086W	Csm1p/Lrs4p complex
YDR439W	Csm1p/Lrs4p complex
YLL002W	Rtt109p/Vps75p complex
YNL246W	Rtt109p/Vps75p complex
Q0115	Bi3 ribonucleoprotein complex
YIR021W	Bi3 ribonucleoprotein complex
YJL090C	Dpb11p/Sld2p complex
YKL108W	Dpb11p/Sld2p complex
YKL185W	Rpd3L complex
YPL181W	Rpd3L complex
YAL013W	Rpd3L complex
YNL097C	Rpd3L complex
YNL330C	Rpd3L complex
YBR095C	Rpd3L complex
YDL076C	Rpd3L complex
YMR263W	Rpd3L complex
YIL084C	Rpd3L complex
YOL004W	Rpd3L complex
YPL139C	Rpd3L complex
YDR207C	Rpd3L complex
YPL213W	U2 snRNP complex
YIR009W	U2 snRNP complex
YML049C	U2 snRNP complex
YMR288W	U2 snRNP complex
YIR005W	U2 snRNP complex
YOR319W	U2 snRNP complex
YDL030W	U2 snRNP complex
YDL043C	U2 snRNP complex
YJL203W	U2 snRNP complex
YMR240C	U2 snRNP complex
YNL286W	U2 snRNP complex
YER029C	U2 snRNP complex
YGR074W	U2 snRNP complex
YLR275W	U2 snRNP complex
YLR147C	U2 snRNP complex
YOR159C	U2 snRNP complex
YFL017W-A	U2 snRNP complex
YPR182W	U2 snRNP complex
Q0045	Cytochrome c oxidase (complex IV)
YLR038C	Cytochrome c oxidase (complex IV)
YGL191W	Cytochrome c oxidase (complex IV)
Q0250	Cytochrome c oxidase (complex IV)
Q0275	Cytochrome c oxidase (complex IV)
YGL187C	Cytochrome c oxidase (complex IV)
YNL052W	Cytochrome c oxidase (complex IV)
YHR051W	Cytochrome c oxidase (complex IV)
YMR256C	Cytochrome c oxidase (complex IV)
YLR395C	Cytochrome c oxidase (complex IV)
YDL067C	Cytochrome c oxidase (complex IV)
YJR005W	AP-2 adaptor complex
YBL037W	AP-2 adaptor complex
YOL062C	AP-2 adaptor complex
YJR058C	AP-2 adaptor complex
YLR418C	Cdc73p/Paf1p complex
YOL145C	Cdc73p/Paf1p complex
YDR138W	Cdc73p/Paf1p complex
YOR123C	Cdc73p/Paf1p complex
YBR279W	Cdc73p/Paf1p complex
YGL244W	Cdc73p/Paf1p complex
YOL078W	TORC 2 complex
YMR068W	TORC 2 complex
YJL058C	TORC 2 complex
YNL006W	TORC 2 complex
YIL105C	TORC 2 complex
YNL047C	TORC 2 complex
YKL203C	TORC 2 complex
YER093C	TORC 2 complex
YDR019C	glycine cleavage complex
YMR189W	glycine cleavage complex
YAL044C	glycine cleavage complex
YFL018C	glycine cleavage complex
YPL075W	GCR complex
YNL199C	GCR complex
YIR010W	MIND complex
YAL034W-A	MIND complex
YJR112W	MIND complex
YPL233W	MIND complex
YAR007C	DNA replication factor A complex
YNL312W	DNA replication factor A complex
YJL173C	DNA replication factor A complex
YOR232W	PAM complex
YJL104W	PAM complex
YKR065C	PAM complex
YLR008C	PAM complex
YJR045C	PAM complex
YIL022W	PAM complex
YKL052C	DASH complex
YDR016C	DASH complex
YKR083C	DASH complex
YBR233W-A	DASH complex
YDR320C-A	DASH complex
YGR113W	DASH complex
YGL061C	DASH complex
YKL138C-A	DASH complex
YDR201W	DASH complex
YKR037C	DASH complex
YDR255C	FBP degradation complex
YCL039W	FBP degradation complex
YMR135C	FBP degradation complex
YBR105C	FBP degradation complex
YIL017C	FBP degradation complex
YGL227W	FBP degradation complex
YIL097W	FBP degradation complex
YDL176W	FBP degradation complex
YDR076W	other DNA repair complexes
YDR004W	other DNA repair complexes
YDR028C	Reg1p/Glc7p complex
YER133W	Reg1p/Glc7p complex
YOR303W	carbamoyl-phosphate synthase complex
YJR109C	carbamoyl-phosphate synthase complex
YML111W	Rsp5p/Bul2 ubiquitin ligase complex
YER125W	Rsp5p/Bul2 ubiquitin ligase complex
Q0120	Bi4p/Nam2p complex
YLR382C	Bi4p/Nam2p complex
YMR287C	degradosome
YPL029W	degradosome
YGR262C	EKC/KEOPS protein complex
YML036W	EKC/KEOPS protein complex
YJL184W	EKC/KEOPS protein complex
YKR038C	EKC/KEOPS protein complex
YKR095W-A	EKC/KEOPS protein complex
YLR075W	cytoplasmic ribosomal large subunit
YPR102C	cytoplasmic ribosomal large subunit
YGR085C	cytoplasmic ribosomal large subunit
YEL054C	cytoplasmic ribosomal large subunit
YDR418W	cytoplasmic ribosomal large subunit
YDL082W	cytoplasmic ribosomal large subunit
YMR142C	cytoplasmic ribosomal large subunit
YKL006W	cytoplasmic ribosomal large subunit
YHL001W	cytoplasmic ribosomal large subunit
YLR029C	cytoplasmic ribosomal large subunit
YMR121C	cytoplasmic ribosomal large subunit
YIL133C	cytoplasmic ribosomal large subunit
YNL069C	cytoplasmic ribosomal large subunit
YKL180W	cytoplasmic ribosomal large subunit
YJL177W	cytoplasmic ribosomal large subunit
YOL120C	cytoplasmic ribosomal large subunit
YNL301C	cytoplasmic ribosomal large subunit
YBR084C-A	cytoplasmic ribosomal large subunit
YBL027W	cytoplasmic ribosomal large subunit
YPL220W	cytoplasmic ribosomal large subunit
YGL135W	cytoplasmic ribosomal large subunit
YMR242C	cytoplasmic ribosomal large subunit
YOR312C	cytoplasmic ribosomal large subunit
YBR191W	cytoplasmic ribosomal large subunit
YPL079W	cytoplasmic ribosomal large subunit
YLR061W	cytoplasmic ribosomal large subunit
YFL034C-A	cytoplasmic ribosomal large subunit
YBL087C	cytoplasmic ribosomal large subunit
YER117W	cytoplasmic ribosomal large subunit
YGL031C	cytoplasmic ribosomal large subunit
YGR148C	cytoplasmic ribosomal large subunit
YOL127W	cytoplasmic ribosomal large subunit
YLR344W	cytoplasmic ribosomal large subunit
YGR034W	cytoplasmic ribosomal large subunit
YHR010W	cytoplasmic ribosomal large subunit
YDR471W	cytoplasmic ribosomal large subunit
YGL103W	cytoplasmic ribosomal large subunit
YFR032C-A	cytoplasmic ribosomal large subunit
YFR031C-A	cytoplasmic ribosomal large subunit
YIL018W	cytoplasmic ribosomal large subunit
YOR063W	cytoplasmic ribosomal large subunit
YGL030W	cytoplasmic ribosomal large subunit
YDL075W	cytoplasmic ribosomal large subunit
YLR406C	cytoplasmic ribosomal large subunit
YBL092W	cytoplasmic ribosomal large subunit
YPL143W	cytoplasmic ribosomal large subunit
YOR234C	cytoplasmic ribosomal large subunit
YER056C-A	cytoplasmic ribosomal large subunit
YIL052C	cytoplasmic ribosomal large subunit
YDL191W	cytoplasmic ribosomal large subunit
YDL136W	cytoplasmic ribosomal large subunit
YMR194W	cytoplasmic ribosomal large subunit
YPL249C-A	cytoplasmic ribosomal large subunit
YLR185W	cytoplasmic ribosomal large subunit
YDR500C	cytoplasmic ribosomal large subunit
YLR325C	cytoplasmic ribosomal large subunit
YJL189W	cytoplasmic ribosomal large subunit
YIL148W	cytoplasmic ribosomal large subunit
YKR094C	cytoplasmic ribosomal large subunit
YDL184C	cytoplasmic ribosomal large subunit
YDL133C-A	cytoplasmic ribosomal large subunit
YNL162W	cytoplasmic ribosomal large subunit
YHR141C	cytoplasmic ribosomal large subunit
YPR043W	cytoplasmic ribosomal large subunit
YJR094W-A	cytoplasmic ribosomal large subunit
YBR031W	cytoplasmic ribosomal large subunit
YDR012W	cytoplasmic ribosomal large subunit
YPL131W	cytoplasmic ribosomal large subunit
YML073C	cytoplasmic ribosomal large subunit
YLR448W	cytoplasmic ribosomal large subunit
YGL076C	cytoplasmic ribosomal large subunit
YPL198W	cytoplasmic ribosomal large subunit
YHL033C	cytoplasmic ribosomal large subunit
YLL045C	cytoplasmic ribosomal large subunit
YGL147C	cytoplasmic ribosomal large subunit
YNL067W	cytoplasmic ribosomal large subunit
YLR340W	cytoplasmic ribosomal large subunit
YDL081C	cytoplasmic ribosomal large subunit
YDL130W	cytoplasmic ribosomal large subunit
YOL039W	cytoplasmic ribosomal large subunit
YDR382W	cytoplasmic ribosomal large subunit
YDL207W	Nup82 nuclear pore subcomplex
YIL115C	Nup82 nuclear pore subcomplex
YJL061W	Nup82 nuclear pore subcomplex
YER027C	Snf1p/Snf4p/Gal83p complex
YDR477W	Snf1p/Snf4p/Gal83p complex
YGL115W	Snf1p/Snf4p/Gal83p complex
YBR112C	Tup1p/Ssn6p complex
YCR084C	Tup1p/Ssn6p complex
YGR003W	Cul3p-RING ubiquitin ligase complex
YNL230C	Cul3p-RING ubiquitin ligase complex
YPL046C	Cul3p-RING ubiquitin ligase complex
YBR114W	Cul3p-RING ubiquitin ligase complex
YJR052W	Cul3p-RING ubiquitin ligase complex
YPR025C	transcription factor TFIIH complex
YDL108W	transcription factor TFIIH complex
YDR460W	transcription factor TFIIH complex
YER171W	transcription factor TFIIH complex
YLR005W	transcription factor TFIIH complex
YIL143C	transcription factor TFIIH complex
YDR311W	transcription factor TFIIH complex
YPL122C	transcription factor TFIIH complex
YPR056W	transcription factor TFIIH complex
YDR079C-A	transcription factor TFIIH complex
YDR517W	Grh1p/Bug1p complex
YDL099W	Grh1p/Bug1p complex
YOR206W	Noc2p/Noc3p complex
YLR002C	Noc2p/Noc3p complex
YBR217W	Apg12p/Apg5p/Apg16 multimeric complex
YMR159C	Apg12p/Apg5p/Apg16 multimeric complex
YPL149W	Apg12p/Apg5p/Apg16 multimeric complex
YMR296C	serine C-palmitoyltransferase complex
YDR062W	serine C-palmitoyltransferase complex
YER148W	transcription factor TFIID complex
YGR274C	transcription factor TFIID complex
YDR167W	transcription factor TFIID complex
YML015C	transcription factor TFIID complex
YDR145W	transcription factor TFIID complex
YML098W	transcription factor TFIID complex
YPL129W	transcription factor TFIID complex
YCR042C	transcription factor TFIID complex
YPL011C	transcription factor TFIID complex
YMR005W	transcription factor TFIID complex
YBR198C	transcription factor TFIID complex
YGL112C	transcription factor TFIID complex
YMR227C	transcription factor TFIID complex
YML114C	transcription factor TFIID complex
YMR236W	transcription factor TFIID complex
YOL069W	Ndc80p complex
YMR117C	Ndc80p complex
YER018C	Ndc80p complex
YIL144W	Ndc80p complex
YKL189W	Hym1p/Kic1p/Sog2p complex
YHR102W	Hym1p/Kic1p/Sog2p complex
YOR353C	Hym1p/Kic1p/Sog2p complex
YDR060W	Noc1p/Noc2p complex
YOR206W	Noc1p/Noc2p complex
YDL201W	tRNA Methyltransferase Complex
YDR165W	tRNA Methyltransferase Complex
YEL055C	UTP A complex
YPL126W	UTP A complex
YDR324C	UTP A complex
YGR128C	UTP A complex
YHR196W	UTP A complex
YJL109C	UTP A complex
YMR093W	UTP A complex
YOR346W	Polzeta-Rev1p complex
YPL167C	Polzeta-Rev1p complex
YIL139C	Polzeta-Rev1p complex
YIL026C	nuclear cohesin complex
YDL003W	nuclear cohesin complex
YPR007C	nuclear cohesin complex
YFL008W	nuclear cohesin complex
YJL074C	nuclear cohesin complex
YAL041W	Cdc24p/Far1p/Gbetagamma protein complex
YJL157C	Cdc24p/Far1p/Gbetagamma protein complex
YJR086W	Cdc24p/Far1p/Gbetagamma protein complex
YOR212W	Cdc24p/Far1p/Gbetagamma protein complex
YFL034C-B	Mob2p/Cbk1p complex
YNL161W	Mob2p/Cbk1p complex
YBR036C	Csh1p/Csg2p complex
YBR161W	Csh1p/Csg2p complex
YMR167W	Mlh1p/Pms1p complex
YNL082W	Mlh1p/Pms1p complex
YNL124W	Shq1p/Naf1p complex
YIL104C	Shq1p/Naf1p complex
YJR086W	heterodimeric G-protein complex
YOR212W	heterodimeric G-protein complex
YGL105W	methionyl glutamyl tRNA synthetase complex
YGL245W	methionyl glutamyl tRNA synthetase complex
YGR264C	methionyl glutamyl tRNA synthetase complex
YIR022W	signal peptidase complex
YJR010C-A	signal peptidase complex
YML055W	signal peptidase complex
YLR066W	signal peptidase complex
YNL244C	eIF1/eIF1A/40S complex
YMR260C	eIF1/eIF1A/40S complex
YBR160W	Cdc28p/Cln1p complex
YMR199W	Cdc28p/Cln1p complex
YNL232W	Nuclear exosome complex
YOL021C	Nuclear exosome complex
YHR081W	Nuclear exosome complex
YGR158C	Nuclear exosome complex
YHR069C	Nuclear exosome complex
YOL142W	Nuclear exosome complex
YDL111C	Nuclear exosome complex
YCR035C	Nuclear exosome complex
YDR280W	Nuclear exosome complex
YGR095C	Nuclear exosome complex
YOR001W	Nuclear exosome complex
YGR195W	Nuclear exosome complex
YGL086W	Mad1p/Mad2p complex
YJL030W	Mad1p/Mad2p complex
YMR080C	Nonsense-mediated mRNA decay pathway complex
YHR077C	Nonsense-mediated mRNA decay pathway complex
YGR072W	Nonsense-mediated mRNA decay pathway complex
YNL138W-A	SF3b complex
YMR240C	SF3b complex
YMR288W	SF3b complex
YOR319W	SF3b complex
YPR094W	SF3b complex
YML049C	SF3b complex
YJL209W	Cbp1p/Pet309p complex
YLR067C	Cbp1p/Pet309p complex
YFL039C	NuA4 histone acetyltransferase complex
YJL081C	NuA4 histone acetyltransferase complex
YPR023C	NuA4 histone acetyltransferase complex
YEL018W	NuA4 histone acetyltransferase complex
YJR082C	NuA4 histone acetyltransferase complex
YNL136W	NuA4 histone acetyltransferase complex
YFL024C	NuA4 histone acetyltransferase complex
YOR244W	NuA4 histone acetyltransferase complex
YGR002C	NuA4 histone acetyltransferase complex
YHR099W	NuA4 histone acetyltransferase complex
YDR359C	NuA4 histone acetyltransferase complex
YNL107W	NuA4 histone acetyltransferase complex
YHR090C	NuA4 histone acetyltransferase complex
YIL035C	protein kinase CK2 complex
YOR061W	protein kinase CK2 complex
YGL019W	protein kinase CK2 complex
YOR039W	protein kinase CK2 complex
YMR127C	SAS Complex
YDR181C	SAS Complex
YOR213C	SAS Complex
YJR089W	Sli15p/Bir1p complex
YBR156C	Sli15p/Bir1p complex
YDL145C	COPI
YER122C	COPI
YFR051C	COPI
YPL010W	COPI
YNL287W	COPI
YDR238C	COPI
YGL137W	COPI
YIL076W	COPI
YGL194C	Set3p complex
YIL112W	Set3p complex
YDR155C	Set3p complex
YOL068C	Set3p complex
YKR029C	Set3p complex
YBR103W	Set3p complex
YCR033W	Set3p complex
YPL022W	nucleotide-excision repair factor 1 complex
YML095C	nucleotide-excision repair factor 1 complex
YMR201C	nucleotide-excision repair factor 1 complex
YMR048W	Tof1p/Mrc1p/Csm3p complex
YCL061C	Tof1p/Mrc1p/Csm3p complex
YNL273W	Tof1p/Mrc1p/Csm3p complex
YFL039C	Swr1p complex
YJL081C	Swr1p complex
YLR085C	Swr1p complex
YDR190C	Swr1p complex
YPL235W	Swr1p complex
YAL011W	Swr1p complex
YGR002C	Swr1p complex
YBR231C	Swr1p complex
YLR385C	Swr1p complex
YDR334W	Swr1p complex
YML041C	Swr1p complex
YDR485C	Swr1p complex
YNL107W	Swr1p complex
YNL172W	anaphase-promoting complex
YDL008W	anaphase-promoting complex
YLR127C	anaphase-promoting complex
YDR118W	anaphase-promoting complex
YOR249C	anaphase-promoting complex
YLR102C	anaphase-promoting complex
YKL022C	anaphase-promoting complex
YGL116W	anaphase-promoting complex
YHR166C	anaphase-promoting complex
YFR036W	anaphase-promoting complex
YBL084C	anaphase-promoting complex
YGL003C	anaphase-promoting complex
YGL240W	anaphase-promoting complex
YIR025W	anaphase-promoting complex
YDR260C	anaphase-promoting complex
YKL148C	Succinate dehydrogenase complex (complex II)
YLL041C	Succinate dehydrogenase complex (complex II)
YKL141W	Succinate dehydrogenase complex (complex II)
YDR178W	Succinate dehydrogenase complex (complex II)
YOL001W	Pho85p/Pho80p complex
YPL031C	Pho85p/Pho80p complex
YHR005C	heterotrimeric G-protein complex
YJR086W	heterotrimeric G-protein complex
YOR212W	heterotrimeric G-protein complex
YIL153W	Tap42p/Sit4p/Rrd1p complex
YDL047W	Tap42p/Sit4p/Rrd1p complex
YMR028W	Tap42p/Sit4p/Rrd1p complex
YGL206C	Clathrin
YGR167W	Clathrin
YLR329W	meiotic recombination initiation complex
YHR157W	meiotic recombination initiation complex
YHL022C	meiotic recombination initiation complex
YAR014C	Bud14p/Glc7p complex
YER133W	Bud14p/Glc7p complex
YGL134W	Pho85p/Pcl10p complex
YPL031C	Pho85p/Pcl10p complex
YKL028W	transcription factor TFIIE complex
YKR062W	transcription factor TFIIE complex
YEL036C	alpha-1,6-mannosyltransferase complex(Anp1p/Mnn9p)
YJR075W	alpha-1,6-mannosyltransferase complex(Anp1p/Mnn9p)
YDR245W	alpha-1,6-mannosyltransferase complex(Anp1p/Mnn9p)
YJL183W	alpha-1,6-mannosyltransferase complex(Anp1p/Mnn9p)
YPL050C	alpha-1,6-mannosyltransferase complex(Anp1p/Mnn9p)
YDL090C	protein farnesyltransferase complex
YKL019W	protein farnesyltransferase complex
YJL041W	Nsp1p complex
YFR002W	Nsp1p complex
YGL172W	Nsp1p complex
YGR119C	Nsp1p complex
YPR023C	Rpd3S complex
YMR075W	Rpd3S complex
YNL330C	Rpd3S complex
YOL004W	Rpd3S complex
YPL139C	Rpd3S complex
YPL167C	zeta DNA polymerase complex
YIL139C	zeta DNA polymerase complex
YLR274W	Mcm2-7 complex
YBR202W	Mcm2-7 complex
YPR019W	Mcm2-7 complex
YBL023C	Mcm2-7 complex
YEL032W	Mcm2-7 complex
YGL201C	Mcm2-7 complex
YML121W	GSE Complex
YGR163W	GSE Complex
YKL143W	GSE Complex
YKR007W	GSE Complex
YGR077C	GSE Complex
YBR160W	Cdc28p/Clb3p complex
YDL155W	Cdc28p/Clb3p complex
YNL232W	Cytoplasmic exosome complex
YOL021C	Cytoplasmic exosome complex
YGR158C	Cytoplasmic exosome complex
YHR069C	Cytoplasmic exosome complex
YOL142W	Cytoplasmic exosome complex
YDL111C	Cytoplasmic exosome complex
YCR035C	Cytoplasmic exosome complex
YDR280W	Cytoplasmic exosome complex
YGR095C	Cytoplasmic exosome complex
YGR195W	Cytoplasmic exosome complex
YPR034W	RSC complex
YMR033W	RSC complex
YCR020W-B	RSC complex
YBL006C	RSC complex
YMR091C	RSC complex
YGR056W	RSC complex
YLR357W	RSC complex
YDR303C	RSC complex
YHR056C	RSC complex
YKR008W	RSC complex
YLR033W	RSC complex
YCR052W	RSC complex
YFR037C	RSC complex
YML127W	RSC complex
YGR275W	RSC complex
YLR321C	RSC complex
YIL126W	RSC complex
YCL031C	UTP C complex
YGR090W	UTP C complex
YIL035C	UTP C complex
YOR061W	UTP C complex
YGL019W	UTP C complex
YOR039W	UTP C complex
YFR044C	GSH degradosomal complex
YBR281C	GSH degradosomal complex
YNL191W	GSH degradosomal complex
YGL246C	RNA Degradation Complex
YOR048C	RNA Degradation Complex
YDR289C	RNA Degradation Complex
YDL126C	Cdc48p complex
YGR048W	Cdc48p complex
YBR170C	Cdc48p complex
YBR160W	Cdc28p/Cln3p complex
YAL040C	Cdc28p/Cln3p complex
YPR180W	Uba2p/Aos1p complex
YDR390C	Uba2p/Aos1p complex
YGL130W	mRNA guanylyl transferase (capping complex)
YPL228W	mRNA guanylyl transferase (capping complex)
YDL134C	protein phosphatase type 2A complex (Rts1p)
YOR014W	protein phosphatase type 2A complex (Rts1p)
YAL016W	protein phosphatase type 2A complex (Rts1p)
YEL037C	nucleotide-excision repair factor 2 complex
YER162C	nucleotide-excision repair factor 2 complex
Q0045	Cox14p/Cox1p/Mss51p complex
YML129C	Cox14p/Cox1p/Mss51p complex
YLR203C	Cox14p/Cox1p/Mss51p complex
YLR148W	CORVET complex
YMR231W	CORVET complex
YDR495C	CORVET complex
YPL045W	CORVET complex
YLR396C	CORVET complex
YAL002W	CORVET complex
YDL113C	Atg20p/Snx4p/Snx41p complex
YJL036W	Atg20p/Snx4p/Snx41p complex
YDR425W	Atg20p/Snx4p/Snx41p complex
YER025W	multi-eIF complex
YMR309C	multi-eIF complex
YOR361C	multi-eIF complex
YNL244C	multi-eIF complex
YJR007W	multi-eIF complex
YPL237W	multi-eIF complex
YMR146C	multi-eIF complex
YPR041W	multi-eIF complex
YNL153C	prefoldin complex
YEL003W	prefoldin complex
YML094W	prefoldin complex
YGR078C	prefoldin complex
YJL179W	prefoldin complex
YLR200W	prefoldin complex
YPR066W	Ula1p/Uba3p complex
YPL003W	Ula1p/Uba3p complex
YKL054C	Def1p/Rad26p complex
YJR035W	Def1p/Rad26p complex
YDR448W	SAGA complex
YER164W	SAGA complex
YGR252W	SAGA complex
YPL254W	SAGA complex
YDR176W	SAGA complex
YPL047W	SAGA complex
YCL010C	SAGA complex
YGL066W	SAGA complex
YOL148C	SAGA complex
YDR392W	SAGA complex
YBR081C	SAGA complex
YLR055C	SAGA complex
YBR111W-A	SAGA complex
YDR167W	SAGA complex
YDR145W	SAGA complex
YBR198C	SAGA complex
YGL112C	SAGA complex
YMR236W	SAGA complex
YHR099W	SAGA complex
YMR223W	SAGA complex
YBR098W	Holliday junction resolvase complex
YDR386W	Holliday junction resolvase complex
YLL036C	Prp19-associated complex
YMR213W	Prp19-associated complex
YJR050W	Prp19-associated complex
YLR117C	Prp19-associated complex
YDR416W	Prp19-associated complex
YGR129W	Prp19-associated complex
YBR188C	Prp19-associated complex
YPR101W	Prp19-associated complex
YDL084W	transcription export complex
YNL253W	transcription export complex
YDR381W	transcription export complex
YDR009W	GAL3p/GAL80p complex
YML051W	GAL3p/GAL80p complex
YMR150C	mitochondrial inner membrane peptidase complex
YMR035W	mitochondrial inner membrane peptidase complex
YEL059C-A	mitochondrial inner membrane peptidase complex
YEL027W	H+transporting ATPase, Golgi
YHR026W	H+transporting ATPase, Golgi
YMR054W	H+transporting ATPase, Golgi
YDL185W	H+transporting ATPase, Golgi
YPL234C	H+transporting ATPase, Golgi
YHR039C-A	H+transporting ATPase, Golgi
YPR036W	H+transporting ATPase, Golgi
YBR127C	H+transporting ATPase, Golgi
YOR332W	H+transporting ATPase, Golgi
YKL080W	H+transporting ATPase, Golgi
YLR447C	H+transporting ATPase, Golgi
YGR020C	H+transporting ATPase, Golgi
YEL051W	H+transporting ATPase, Golgi
YGR258C	nucleotide-excision repair factor 3 complex
YER171W	nucleotide-excision repair factor 3 complex
YLR005W	nucleotide-excision repair factor 3 complex
YIL143C	nucleotide-excision repair factor 3 complex
YDR311W	nucleotide-excision repair factor 3 complex
YPL122C	nucleotide-excision repair factor 3 complex
YPR056W	nucleotide-excision repair factor 3 complex
YER111C	SBF complex
YLR182W	SBF complex
YDL192W	Chs5p/Arf-1binding proteins (ChAPs)
YMR237W	Chs5p/Arf-1binding proteins (ChAPs)
YKR027W	Chs5p/Arf-1binding proteins (ChAPs)
YOR299W	Chs5p/Arf-1binding proteins (ChAPs)
YLR330W	Chs5p/Arf-1binding proteins (ChAPs)
YJL099W	Chs5p/Arf-1binding proteins (ChAPs)
YHR064C	Ribosome-associated complex (RAC)
YGR285C	Ribosome-associated complex (RAC)
YBR160W	Cdc28p/Clb4p complex
YLR210W	Cdc28p/Clb4p complex
YPL055C	Lge1p/Bre1p complex
YDL074C	Lge1p/Bre1p complex
YBL097W	nuclear condensin complex
YFR031C	nuclear condensin complex
YLR086W	nuclear condensin complex
YDR325W	nuclear condensin complex
YLR272C	nuclear condensin complex
YLR238W	Far3p/Far7p/Far8p/Far9p/Far10p/Far11p complex
YNL127W	Far3p/Far7p/Far8p/Far9p/Far10p/Far11p complex
YMR052W	Far3p/Far7p/Far8p/Far9p/Far10p/Far11p complex
YFR008W	Far3p/Far7p/Far8p/Far9p/Far10p/Far11p complex
YMR029C	Far3p/Far7p/Far8p/Far9p/Far10p/Far11p complex
YDR200C	Far3p/Far7p/Far8p/Far9p/Far10p/Far11p complex
YOR317W	Fatty Acid Import Complex
YMR246W	Fatty Acid Import Complex
YBR041W	Fatty Acid Import Complex
YNL015W	LMA1 complex
YLR043C	LMA1 complex
YNL099C	OCA complex
YNL056W	OCA complex
YNL032W	OCA complex
YCR095C	OCA complex
YHL029C	OCA complex
YDR067C	OCA complex
YER048W-A	Nfs1p/Isd11p complex
YCL017C	Nfs1p/Isd11p complex
YMR167W	Mlh1p/Mlh2p complex
YLR035C	Mlh1p/Mlh2p complex
YDR172W	translation release factor complex
YBR143C	translation release factor complex
YNL071W	mitochondrial pyruvate dehydrogenase complex
YFL018C	mitochondrial pyruvate dehydrogenase complex
YER178W	mitochondrial pyruvate dehydrogenase complex
YBR221C	mitochondrial pyruvate dehydrogenase complex
YGR193C	mitochondrial pyruvate dehydrogenase complex
YIL042C	mitochondrial pyruvate dehydrogenase complex
YOR090C	mitochondrial pyruvate dehydrogenase complex
YPL255W	Mps2p/Bbp1p complex
YGL075C	Mps2p/Bbp1p complex
YLR457C	Mps2p/Bbp1p complex
YJL098W	Sap185p/Sit4p complex
YDL047W	Sap185p/Sit4p complex
YDR448W	SLIK (SAGA-like) complex
YER164W	SLIK (SAGA-like) complex
YGR252W	SLIK (SAGA-like) complex
YPL254W	SLIK (SAGA-like) complex
YDR176W	SLIK (SAGA-like) complex
YGL252C	SLIK (SAGA-like) complex
YGL066W	SLIK (SAGA-like) complex
YOL148C	SLIK (SAGA-like) complex
YDR392W	SLIK (SAGA-like) complex
YBR081C	SLIK (SAGA-like) complex
YDR167W	SLIK (SAGA-like) complex
YDR145W	SLIK (SAGA-like) complex
YBR198C	SLIK (SAGA-like) complex
YGL112C	SLIK (SAGA-like) complex
YMR236W	SLIK (SAGA-like) complex
YHR099W	SLIK (SAGA-like) complex
YOR250C	mRNA cleavage factor complex (CFI)
YOL123W	mRNA cleavage factor complex (CFI)
YDR228C	mRNA cleavage factor complex (CFI)
YMR061W	mRNA cleavage factor complex (CFI)
YGL044C	mRNA cleavage factor complex (CFI)
YBR160W	Cdc28p/Clb2p complex
YPR119W	Cdc28p/Clb2p complex
YLR191W	peroxin docking complex
YGL153W	peroxin docking complex
YNL214W	peroxin docking complex
YOR142W	Succinyl-CoA ligase
YGR244C	Succinyl-CoA ligase
YFL041W	Fth1p/Fet5p complex
YBR207W	Fth1p/Fet5p complex
YIR017C	Met4p/Met28p/Met32p complex
YDR253C	Met4p/Met28p/Met32p complex
YNL103W	Met4p/Met28p/Met32p complex
YPL169C	Mtr2p/Mex67p complex
YKL186C	Mtr2p/Mex67p complex
YFR013W	ISW1a complex
YBR245C	ISW1a complex
YOR194C	transcription factor TFIIA complex
YKL058W	transcription factor TFIIA complex
YPL082C	Mot1p complex
YER148W	Mot1p complex
YMR116C	cytoplasmic ribosomal small subunit
YGR214W	cytoplasmic ribosomal small subunit
YLR048W	cytoplasmic ribosomal small subunit
YOR293W	cytoplasmic ribosomal small subunit
YMR230W	cytoplasmic ribosomal small subunit
YDR025W	cytoplasmic ribosomal small subunit
YBR048W	cytoplasmic ribosomal small subunit
YOR369C	cytoplasmic ribosomal small subunit
YDR064W	cytoplasmic ribosomal small subunit
YCR031C	cytoplasmic ribosomal small subunit
YJL191W	cytoplasmic ribosomal small subunit
YOL040C	cytoplasmic ribosomal small subunit
YMR143W	cytoplasmic ribosomal small subunit
YDL083C	cytoplasmic ribosomal small subunit
YML024W	cytoplasmic ribosomal small subunit
YDR447C	cytoplasmic ribosomal small subunit
YDR450W	cytoplasmic ribosomal small subunit
YML026C	cytoplasmic ribosomal small subunit
YOL121C	cytoplasmic ribosomal small subunit
YNL302C	cytoplasmic ribosomal small subunit
YLR441C	cytoplasmic ribosomal small subunit
YML063W	cytoplasmic ribosomal small subunit
YGL123W	cytoplasmic ribosomal small subunit
YHL015W	cytoplasmic ribosomal small subunit
YKR057W	cytoplasmic ribosomal small subunit
YJL136C	cytoplasmic ribosomal small subunit
YJL190C	cytoplasmic ribosomal small subunit
YLR367W	cytoplasmic ribosomal small subunit
YGR118W	cytoplasmic ribosomal small subunit
YPR132W	cytoplasmic ribosomal small subunit
YER074W	cytoplasmic ribosomal small subunit
YIL069C	cytoplasmic ribosomal small subunit
YGR027C	cytoplasmic ribosomal small subunit
YLR333C	cytoplasmic ribosomal small subunit
YGL189C	cytoplasmic ribosomal small subunit
YER131W	cytoplasmic ribosomal small subunit
YKL156W	cytoplasmic ribosomal small subunit
YHR021C	cytoplasmic ribosomal small subunit
YOR167C	cytoplasmic ribosomal small subunit
YLR264W	cytoplasmic ribosomal small subunit
YLR388W	cytoplasmic ribosomal small subunit
YDL061C	cytoplasmic ribosomal small subunit
YNL178W	cytoplasmic ribosomal small subunit
YLR287C-A	cytoplasmic ribosomal small subunit
YOR182C	cytoplasmic ribosomal small subunit
YLR167W	cytoplasmic ribosomal small subunit
YJR145C	cytoplasmic ribosomal small subunit
YHR203C	cytoplasmic ribosomal small subunit
YJR123W	cytoplasmic ribosomal small subunit
YPL090C	cytoplasmic ribosomal small subunit
YBR181C	cytoplasmic ribosomal small subunit
YOR096W	cytoplasmic ribosomal small subunit
YNL096C	cytoplasmic ribosomal small subunit
YBL072C	cytoplasmic ribosomal small subunit
YER102W	cytoplasmic ribosomal small subunit
YPL081W	cytoplasmic ribosomal small subunit
YBR189W	cytoplasmic ribosomal small subunit
YOL067C	Rtg1p/Rtg3p complex
YBL103C	Rtg1p/Rtg3p complex
YPL096C-A	glycosylphosphatidylinositol-N-acetylglucosaminyltransferase (GPI-GnT) complex
YGR216C	glycosylphosphatidylinositol-N-acetylglucosaminyltransferase (GPI-GnT) complex
YNL038W	glycosylphosphatidylinositol-N-acetylglucosaminyltransferase (GPI-GnT) complex
YDR437W	glycosylphosphatidylinositol-N-acetylglucosaminyltransferase (GPI-GnT) complex
YPL076W	glycosylphosphatidylinositol-N-acetylglucosaminyltransferase (GPI-GnT) complex
YPL175W	glycosylphosphatidylinositol-N-acetylglucosaminyltransferase (GPI-GnT) complex
YBR097W	phosphatidylinositol (PtdIns) 3-kinase complex (functions in CPY sorting)
YPL120W	phosphatidylinositol (PtdIns) 3-kinase complex (functions in CPY sorting)
YLR240W	phosphatidylinositol (PtdIns) 3-kinase complex (functions in CPY sorting)
YLR360W	phosphatidylinositol (PtdIns) 3-kinase complex (functions in CPY sorting)
YDR123C	Ino2p/Ino4p basic helix-loop-helix heteromeric complex
YOL108C	Ino2p/Ino4p basic helix-loop-helix heteromeric complex
YER087C-B	Sec61p translocon complex
YLR378C	Sec61p translocon complex
YDR086C	Sec61p translocon complex
YNR051C	Ubp3p/Bre5p complex
YER151C	Ubp3p/Bre5p complex
YDL095W	Protein O-mannosyltransferase(Pmt1p/Pmt2p)
YAL023C	Protein O-mannosyltransferase(Pmt1p/Pmt2p)
YKL002W	ESCRT III complex
YLR025W	ESCRT III complex
YMR077C	ESCRT III complex
YKL041W	ESCRT III complex
YBR179C	Mgm1p/Ugo1p/Fzo1p complex
YOR211C	Mgm1p/Ugo1p/Fzo1p complex
YDR470C	Mgm1p/Ugo1p/Fzo1p complex
YML067C	Erv41p/Erv46p complex
YAL042W	Erv41p/Erv46p complex
YLR095C	ISW1b complex
YMR044W	ISW1b complex
YBR245C	ISW1b complex
YLR148W	HOPS complex
YMR231W	HOPS complex
YDL077C	HOPS complex
YPL045W	HOPS complex
YLR396C	HOPS complex
YDR080W	HOPS complex
YGR032W	1,3-beta-glucan synthase complex (Gsc2p/Smk1p)
YPR054W	1,3-beta-glucan synthase complex (Gsc2p/Smk1p)
YNL325C	Fig4p/Vac14p complex
YLR386W	Fig4p/Vac14p complex
YDR363W-A	19/22S regulator
YHL030W	19/22S regulator
YFR010W	19/22S regulator
YGR232W	19/22S regulator
YHR027C	19/22S regulator
YHR200W	19/22S regulator
YFR004W	19/22S regulator
YFR052W	19/22S regulator
YLR421C	19/22S regulator
YIL075C	19/22S regulator
YER021W	19/22S regulator
YDL147W	19/22S regulator
YDL097C	19/22S regulator
YPR108W	19/22S regulator
YOR261C	19/22S regulator
YDR427W	19/22S regulator
YKL145W	19/22S regulator
YDL007W	19/22S regulator
YDR394W	19/22S regulator
YOR259C	19/22S regulator
YOR117W	19/22S regulator
YGL048C	19/22S regulator
YMR038C	Sod1p/Ccs1p complex
YJR104C	Sod1p/Ccs1p complex
YKL193C	Sds22p/Glc7p complex
YER133W	Sds22p/Glc7p complex
YLR229C	Cdc42p/Ste20p complex
YHL007C	Cdc42p/Ste20p complex
YPL024W	RecQ helicase-Topo III complex
YMR190C	RecQ helicase-Topo III complex
YLR234W	RecQ helicase-Topo III complex
YNL289W	Pho85p/Pcl1p complex
YPL031C	Pho85p/Pcl1p complex
YGL208W	Snf1p/Snf4p/Sip2p complex
YDR477W	Snf1p/Snf4p/Sip2p complex
YGL115W	Snf1p/Snf4p/Sip2p complex
YLR319C	polarisome complex
YER149C	polarisome complex
YLL021W	polarisome complex
YPR176C	Geranylgeranyltransferase II (GGTase II)
YJL031C	Geranylgeranyltransferase II (GGTase II)
YBL025W	RNA polymerase I upstream activating factor complex
YLR141W	RNA polymerase I upstream activating factor complex
YMR270C	RNA polymerase I upstream activating factor complex
YOR295W	RNA polymerase I upstream activating factor complex
YBR010W	RNA polymerase I upstream activating factor complex
YBR009C	RNA polymerase I upstream activating factor complex
YPL195W	AP-3 adaptor complex
YGR261C	AP-3 adaptor complex
YBR288C	AP-3 adaptor complex
YJL024C	AP-3 adaptor complex
YGR082W	mitochondrial outer membrane translocase complex
YNL131W	mitochondrial outer membrane translocase complex
YMR203W	mitochondrial outer membrane translocase complex
YPR133W-A	mitochondrial outer membrane translocase complex
YOR045W	mitochondrial outer membrane translocase complex
YNL070W	mitochondrial outer membrane translocase complex
YNL121C	mitochondrial outer membrane translocase complex
YLR015W	COMPASS complex
YDR469W	COMPASS complex
YHR119W	COMPASS complex
YBR258C	COMPASS complex
YPL138C	COMPASS complex
YAR003W	COMPASS complex
YKL018W	COMPASS complex
YBR175W	COMPASS complex
YDR292C	signal recognition particle receptor complex
YKL154W	signal recognition particle receptor complex
YLR129W	UTP B complex
YCR057C	UTP B complex
YDR449C	UTP B complex
YLR222C	UTP B complex
YJL069C	UTP B complex
YLR409C	UTP B complex
YER090W	anthranilate synthase complex
YKL211C	anthranilate synthase complex
YLR381W	Ctf3p protein complex
YPR046W	Ctf3p protein complex
YJR135C	Ctf3p protein complex
YOL068C	Sum1p/Rfm1p/Hst1p complex
YOR279C	Sum1p/Rfm1p/Hst1p complex
YDR310C	Sum1p/Rfm1p/Hst1p complex
YLR424W	Ntr1p/Ntr2p/Prp43p complex
YKR022C	Ntr1p/Ntr2p/Prp43p complex
YGL120C	Ntr1p/Ntr2p/Prp43p complex
YHR085W	Rix1p complex
YNL182C	Rix1p complex
YHR197W	Rix1p complex
YML043C	RNA polymerase I transcription factor complex
YBL014C	RNA polymerase I transcription factor complex
YJL025W	RNA polymerase I transcription factor complex
YNR017W	mitochondrial inner membrane presequence translocase complex
YJL104W	mitochondrial inner membrane presequence translocase complex
YLR008C	mitochondrial inner membrane presequence translocase complex
YJL143W	mitochondrial inner membrane presequence translocase complex
YGR033C	mitochondrial inner membrane presequence translocase complex
YPL063W	mitochondrial inner membrane presequence translocase complex
YER029C	U1 snRNP complex
YGR074W	U1 snRNP complex
YLR275W	U1 snRNP complex
YLR147C	U1 snRNP complex
YOR159C	U1 snRNP complex
YFL017W-A	U1 snRNP complex
YPR182W	U1 snRNP complex
YDL087C	U1 snRNP complex
YBR119W	U1 snRNP complex
YHR086W	U1 snRNP complex
YML046W	U1 snRNP complex
YKL012W	U1 snRNP complex
YDR235W	U1 snRNP complex
YIL061C	U1 snRNP complex
YDR240C	U1 snRNP complex
YGR013W	U1 snRNP complex
YLR298C	U1 snRNP complex
YHR129C	dynactin complex
YDR106W	dynactin complex
YMR294W	dynactin complex
YPL174C	dynactin complex
YPL209C	Aurora B-INCENP protein kinase complex
YBR156C	Aurora B-INCENP protein kinase complex
YMR025W	signalosome complex
YJR084W	signalosome complex
YDR179C	signalosome complex
YIL071C	signalosome complex
YDL216C	signalosome complex
YOL117W	signalosome complex
YPL096W	Png1p/Rad23p complex
YEL037C	Png1p/Rad23p complex
YGR140W	CBF3 complex
YMR168C	CBF3 complex
YMR094W	CBF3 complex
YDR328C	CBF3 complex
YHR195W	Swh1p/Nvj1p complex
YAR042W	Swh1p/Nvj1p complex
YMR186W	HMC Complex
YCL037C	HMC Complex
YBL075C	HMC Complex
YNL064C	HMC Complex
YIL079C	TRAMP complex (Air1p)
YJL050W	TRAMP complex (Air1p)
YOL115W	TRAMP complex (Air1p)
YML057W	calcineurin complex
YLR433C	calcineurin complex
YKL190W	calcineurin complex
YOR178C	Gac1p/Glc7p complex
YER133W	Gac1p/Glc7p complex
YDL127W	Pho85p/Pcl2p complex
YPL031C	Pho85p/Pcl2p complex
YOR260W	eIF2B
YGR083C	eIF2B
YDR211W	eIF2B
YLR291C	eIF2B
YKR026C	eIF2B
YDR141C	Dop1p/Mon2p complex
YNL297C	Dop1p/Mon2p complex
YDR347W	mitochondrial ribosomal small subunit
YDL045W-A	mitochondrial ribosomal small subunit
YGR084C	mitochondrial ribosomal small subunit
YKL003C	mitochondrial ribosomal small subunit
YPR166C	mitochondrial ribosomal small subunit
YBL090W	mitochondrial ribosomal small subunit
YHL004W	mitochondrial ribosomal small subunit
YPL118W	mitochondrial ribosomal small subunit
YPL013C	mitochondrial ribosomal small subunit
YMR188C	mitochondrial ribosomal small subunit
YNL306W	mitochondrial ribosomal small subunit
YDR337W	mitochondrial ribosomal small subunit
YGR165W	mitochondrial ribosomal small subunit
YBR251W	mitochondrial ribosomal small subunit
YMR158W	mitochondrial ribosomal small subunit
YBR146W	mitochondrial ribosomal small subunit
YNL137C	mitochondrial ribosomal small subunit
YOR158W	mitochondrial ribosomal small subunit
YHR075C	mitochondrial ribosomal small subunit
YDR041W	mitochondrial ribosomal small subunit
YER050C	mitochondrial ribosomal small subunit
YNR037C	mitochondrial ribosomal small subunit
YKL155C	mitochondrial ribosomal small subunit
YGL129C	mitochondrial ribosomal small subunit
YDR175C	mitochondrial ribosomal small subunit
YIL093C	mitochondrial ribosomal small subunit
YJR101W	mitochondrial ribosomal small subunit
YGR215W	mitochondrial ribosomal small subunit
YJR113C	mitochondrial ribosomal small subunit
Q0140	mitochondrial ribosomal small subunit
YFR049W	mitochondrial ribosomal small subunit
YNL081C	mitochondrial ribosomal small subunit
YHR004C	Nem1p/Spo7p complex
YAL009W	Nem1p/Spo7p complex
YDR439W	monopolin complex
YER106W	monopolin complex
YCR086W	monopolin complex
YPL204W	monopolin complex
YOR039W	CURI complex
YLR223C	CURI complex
YCL031C	CURI complex
YGR090W	CURI complex
YLR207W	luminal surveillance complex
YJL034W	luminal surveillance complex
YDR057W	luminal surveillance complex
YOL013C	ubiquitin ligase ERAD-M complex
YLR207W	ubiquitin ligase ERAD-M complex
YMR028W	Tap42p/Pph21p/Rrd2p complex
YDL134C	Tap42p/Pph21p/Rrd2p complex
YPL152W	Tap42p/Pph21p/Rrd2p complex
YNL258C	Dsl1p complex
YGL145W	Dsl1p complex
YDR498C	Dsl1p complex
YLR440C	Dsl1p complex
YGL098W	Dsl1p complex
YOR075W	Dsl1p complex
