# Supplementary material for: Markov clustering versus affinity propagation for the partitioning of protein interaction graphs
Source: BMC Bioinformatics. 2009 Mar 30;10:99. doi: 10.1186/1471-2105-10-99 (PMC2682798; doi:10.1186/1471-2105-10-99)
Supplement: Additional File 2 — Clustering Results, Unweighted Network. AP and MCL results for all parameters tested, at all noise levels for the unweighted network. Columns descriptions are listed in the 'col_descriptions' worksheet tab of this spreadsheet. See also reference [15] and main text for descriptions of PPV, Sensitivity, Acc, SepCl, SepCo, and Sep. [file 1471-2105-10-99-S2.xls]

## Sheet: ap_unweighted
Clustering Results for Unweighted Network
(Worksheet 1 / 3)
AP results for all parameters tested, at all noise levels for the unweighted network.
\N indicates algorithm did not converge.
See "col_descriptions" worksheet for column descriptions.
addNoise	subNoise	pref	damping	converged?	numClusters	numProteins	PPV	Sensitivity	Acc	SepCl	SepCo	Sep
0	0	0.1	0.99	1	294	1628	0.869165	0.942649	0.905161	0.974793	0.702425	0.827477
0	0	0.15	0.99	1	285	1628	0.860565	0.949426	0.903904	0.975261	0.681248	0.815104
0	0	0.2	0.99	1	297	1628	0.878378	0.944734	0.910952	0.974538	0.709407	0.831471
0	0	0.25	0.99	1	284	1628	0.859337	0.947862	0.902515	0.977305	0.680281	0.815378
0	0	0.3	0.99	1	299	1628	0.880835	0.945255	0.912477	0.976324	0.715492	0.835795
0	0	0.35	0.99	1	283	1628	0.85688	0.942127	0.898493	0.972844	0.674791	0.810226
0	0	0.4	0.99	1	296	1628	0.873464	0.942649	0.907397	0.974166	0.706748	0.829753
0	0	0.45	0.99	1	285	1628	0.861179	0.940042	0.899747	0.971431	0.678573	0.811904
0	0	0.5	0.99	1	294	1628	0.871622	0.934828	0.902672	0.974157	0.701966	0.826937
0	0	0.55	0.99	1	296	1628	0.876536	0.95464	0.914755	0.977074	0.708858	0.83223
0	0	0.6	0.99	1	297	1628	0.874693	0.94682	0.910042	0.976307	0.710694	0.83298
0	0	0.65	0.99	1	298	1628	0.880835	0.948384	0.913986	0.977025	0.713612	0.834995
0	0	0.7	0.99	1	300	1628	0.879607	0.936913	0.907808	0.973	0.715441	0.834341
0	0	0.75	0.99	1	297	1628	0.874693	0.936913	0.905269	0.970255	0.706289	0.827817
0	0	0.8	0.99	1	300	1628	0.878378	0.935871	0.906669	0.971094	0.714039	0.832706
0	0	0.85	0.99	1	298	1628	0.875921	0.949948	0.912184	0.973617	0.711122	0.832082
0	0	0.9	0.99	1	303	1628	0.878378	0.940563	0.908939	0.972474	0.722205	0.838049
0	0	0.95	0.99	1	304	1628	0.88145	0.940563	0.910527	0.969014	0.72201	0.836444
0	5	0.1	0.99	0	\N	\N	\N	\N	\N	\N	\N	\N
0	5	0.15	0.99	0	\N	\N	\N	\N	\N	\N	\N	\N
0	5	0.2	0.99	0	\N	\N	\N	\N	\N	\N	\N	\N
0	5	0.25	0.99	0	\N	\N	\N	\N	\N	\N	\N	\N
0	5	0.3	0.99	0	\N	\N	\N	\N	\N	\N	\N	\N
0	5	0.35	0.99	0	\N	\N	\N	\N	\N	\N	\N	\N
0	5	0.4	0.99	0	\N	\N	\N	\N	\N	\N	\N	\N
0	5	0.45	0.99	0	\N	\N	\N	\N	\N	\N	\N	\N
0	5	0.5	0.99	0	\N	\N	\N	\N	\N	\N	\N	\N
0	5	0.55	0.99	0	\N	\N	\N	\N	\N	\N	\N	\N
0	5	0.6	0.99	0	\N	\N	\N	\N	\N	\N	\N	\N
0	5	0.65	0.99	0	\N	\N	\N	\N	\N	\N	\N	\N
0	5	0.7	0.99	0	\N	\N	\N	\N	\N	\N	\N	\N
0	5	0.75	0.99	0	\N	\N	\N	\N	\N	\N	\N	\N
0	5	0.8	0.99	0	\N	\N	\N	\N	\N	\N	\N	\N
0	5	0.85	0.99	0	\N	\N	\N	\N	\N	\N	\N	\N
0	5	0.9	0.99	0	\N	\N	\N	\N	\N	\N	\N	\N
0	5	0.95	0.99	0	\N	\N	\N	\N	\N	\N	\N	\N
0	10	0.1	0.99	0	\N	\N	\N	\N	\N	\N	\N	\N
0	10	0.15	0.99	0	\N	\N	\N	\N	\N	\N	\N	\N
0	10	0.2	0.99	0	\N	\N	\N	\N	\N	\N	\N	\N
0	10	0.25	0.99	0	\N	\N	\N	\N	\N	\N	\N	\N
0	10	0.3	0.99	0	\N	\N	\N	\N	\N	\N	\N	\N
0	10	0.35	0.99	0	\N	\N	\N	\N	\N	\N	\N	\N
0	10	0.4	0.99	0	\N	\N	\N	\N	\N	\N	\N	\N
0	10	0.45	0.99	0	\N	\N	\N	\N	\N	\N	\N	\N
0	10	0.5	0.99	0	\N	\N	\N	\N	\N	\N	\N	\N
0	10	0.55	0.99	0	\N	\N	\N	\N	\N	\N	\N	\N
0	10	0.6	0.99	0	\N	\N	\N	\N	\N	\N	\N	\N
0	10	0.65	0.99	0	\N	\N	\N	\N	\N	\N	\N	\N
0	10	0.7	0.99	0	\N	\N	\N	\N	\N	\N	\N	\N
0	10	0.75	0.99	0	\N	\N	\N	\N	\N	\N	\N	\N
0	10	0.8	0.99	0	\N	\N	\N	\N	\N	\N	\N	\N
0	10	0.85	0.99	0	\N	\N	\N	\N	\N	\N	\N	\N
0	10	0.9	0.99	0	\N	\N	\N	\N	\N	\N	\N	\N
0	10	0.95	0.99	0	\N	\N	\N	\N	\N	\N	\N	\N
0	20	0.1	0.99	0	\N	\N	\N	\N	\N	\N	\N	\N
0	20	0.15	0.99	0	\N	\N	\N	\N	\N	\N	\N	\N
0	20	0.2	0.99	0	\N	\N	\N	\N	\N	\N	\N	\N
0	20	0.25	0.99	0	\N	\N	\N	\N	\N	\N	\N	\N
0	20	0.3	0.99	0	\N	\N	\N	\N	\N	\N	\N	\N
0	20	0.35	0.99	0	\N	\N	\N	\N	\N	\N	\N	\N
0	20	0.4	0.99	0	\N	\N	\N	\N	\N	\N	\N	\N
0	20	0.45	0.99	0	\N	\N	\N	\N	\N	\N	\N	\N
0	20	0.5	0.99	0	\N	\N	\N	\N	\N	\N	\N	\N
0	20	0.55	0.99	0	\N	\N	\N	\N	\N	\N	\N	\N
0	20	0.6	0.99	0	\N	\N	\N	\N	\N	\N	\N	\N
0	20	0.65	0.99	0	\N	\N	\N	\N	\N	\N	\N	\N
0	20	0.7	0.99	0	\N	\N	\N	\N	\N	\N	\N	\N
0	20	0.75	0.99	0	\N	\N	\N	\N	\N	\N	\N	\N
0	20	0.8	0.99	0	\N	\N	\N	\N	\N	\N	\N	\N
0	20	0.85	0.99	0	\N	\N	\N	\N	\N	\N	\N	\N
0	20	0.9	0.99	0	\N	\N	\N	\N	\N	\N	\N	\N
0	20	0.95	0.99	0	\N	\N	\N	\N	\N	\N	\N	\N
0	40	0.1	0.99	0	\N	\N	\N	\N	\N	\N	\N	\N
0	40	0.15	0.99	0	\N	\N	\N	\N	\N	\N	\N	\N
0	40	0.2	0.99	0	\N	\N	\N	\N	\N	\N	\N	\N
0	40	0.25	0.99	0	\N	\N	\N	\N	\N	\N	\N	\N
0	40	0.3	0.99	0	\N	\N	\N	\N	\N	\N	\N	\N
0	40	0.35	0.99	0	\N	\N	\N	\N	\N	\N	\N	\N
0	40	0.4	0.99	0	\N	\N	\N	\N	\N	\N	\N	\N
0	40	0.45	0.99	0	\N	\N	\N	\N	\N	\N	\N	\N
0	40	0.5	0.99	0	\N	\N	\N	\N	\N	\N	\N	\N
0	40	0.55	0.99	0	\N	\N	\N	\N	\N	\N	\N	\N
0	40	0.6	0.99	0	\N	\N	\N	\N	\N	\N	\N	\N
0	40	0.65	0.99	0	\N	\N	\N	\N	\N	\N	\N	\N
0	40	0.7	0.99	0	\N	\N	\N	\N	\N	\N	\N	\N
0	40	0.75	0.99	0	\N	\N	\N	\N	\N	\N	\N	\N
0	40	0.8	0.99	0	\N	\N	\N	\N	\N	\N	\N	\N
0	40	0.85	0.99	0	\N	\N	\N	\N	\N	\N	\N	\N
0	40	0.9	0.99	0	\N	\N	\N	\N	\N	\N	\N	\N
0	40	0.95	0.99	0	\N	\N	\N	\N	\N	\N	\N	\N
0	80	0.1	0.99	0	\N	\N	\N	\N	\N	\N	\N	\N
0	80	0.15	0.99	0	\N	\N	\N	\N	\N	\N	\N	\N
0	80	0.2	0.99	0	\N	\N	\N	\N	\N	\N	\N	\N
0	80	0.25	0.99	0	\N	\N	\N	\N	\N	\N	\N	\N
0	80	0.3	0.99	0	\N	\N	\N	\N	\N	\N	\N	\N
0	80	0.35	0.99	0	\N	\N	\N	\N	\N	\N	\N	\N
0	80	0.4	0.99	0	\N	\N	\N	\N	\N	\N	\N	\N
0	80	0.45	0.99	0	\N	\N	\N	\N	\N	\N	\N	\N
0	80	0.5	0.99	0	\N	\N	\N	\N	\N	\N	\N	\N
0	80	0.55	0.99	0	\N	\N	\N	\N	\N	\N	\N	\N
0	80	0.6	0.99	0	\N	\N	\N	\N	\N	\N	\N	\N
0	80	0.65	0.99	0	\N	\N	\N	\N	\N	\N	\N	\N
0	80	0.7	0.99	0	\N	\N	\N	\N	\N	\N	\N	\N
0	80	0.75	0.99	0	\N	\N	\N	\N	\N	\N	\N	\N
0	80	0.8	0.99	0	\N	\N	\N	\N	\N	\N	\N	\N
0	80	0.85	0.99	0	\N	\N	\N	\N	\N	\N	\N	\N
0	80	0.9	0.99	0	\N	\N	\N	\N	\N	\N	\N	\N
0	80	0.95	0.99	0	\N	\N	\N	\N	\N	\N	\N	\N
5	0	0.1	0.99	0	\N	\N	\N	\N	\N	\N	\N	\N
5	0	0.15	0.99	0	\N	\N	\N	\N	\N	\N	\N	\N
5	0	0.2	0.99	0	\N	\N	\N	\N	\N	\N	\N	\N
5	0	0.25	0.99	0	\N	\N	\N	\N	\N	\N	\N	\N
5	0	0.3	0.99	0	\N	\N	\N	\N	\N	\N	\N	\N
5	0	0.35	0.99	0	\N	\N	\N	\N	\N	\N	\N	\N
5	0	0.4	0.99	0	\N	\N	\N	\N	\N	\N	\N	\N
5	0	0.45	0.99	0	\N	\N	\N	\N	\N	\N	\N	\N
5	0	0.5	0.99	0	\N	\N	\N	\N	\N	\N	\N	\N
5	0	0.55	0.99	0	\N	\N	\N	\N	\N	\N	\N	\N
5	0	0.6	0.99	0	\N	\N	\N	\N	\N	\N	\N	\N
5	0	0.65	0.99	0	\N	\N	\N	\N	\N	\N	\N	\N
5	0	0.7	0.99	0	\N	\N	\N	\N	\N	\N	\N	\N
5	0	0.75	0.99	0	\N	\N	\N	\N	\N	\N	\N	\N
5	0	0.8	0.99	0	\N	\N	\N	\N	\N	\N	\N	\N
5	0	0.85	0.99	0	\N	\N	\N	\N	\N	\N	\N	\N
5	0	0.9	0.99	0	\N	\N	\N	\N	\N	\N	\N	\N
5	0	0.95	0.99	0	\N	\N	\N	\N	\N	\N	\N	\N
5	5	0.1	0.99	0	\N	\N	\N	\N	\N	\N	\N	\N
5	5	0.15	0.99	0	\N	\N	\N	\N	\N	\N	\N	\N
5	5	0.2	0.99	0	\N	\N	\N	\N	\N	\N	\N	\N
5	5	0.25	0.99	0	\N	\N	\N	\N	\N	\N	\N	\N
5	5	0.3	0.99	0	\N	\N	\N	\N	\N	\N	\N	\N
5	5	0.35	0.99	0	\N	\N	\N	\N	\N	\N	\N	\N
5	5	0.4	0.99	0	\N	\N	\N	\N	\N	\N	\N	\N
5	5	0.45	0.99	0	\N	\N	\N	\N	\N	\N	\N	\N
5	5	0.5	0.99	0	\N	\N	\N	\N	\N	\N	\N	\N
5	5	0.55	0.99	0	\N	\N	\N	\N	\N	\N	\N	\N
5	5	0.6	0.99	0	\N	\N	\N	\N	\N	\N	\N	\N
5	5	0.65	0.99	0	\N	\N	\N	\N	\N	\N	\N	\N
5	5	0.7	0.99	0	\N	\N	\N	\N	\N	\N	\N	\N
5	5	0.75	0.99	0	\N	\N	\N	\N	\N	\N	\N	\N
5	5	0.8	0.99	0	\N	\N	\N	\N	\N	\N	\N	\N
5	5	0.85	0.99	0	\N	\N	\N	\N	\N	\N	\N	\N
5	5	0.9	0.99	0	\N	\N	\N	\N	\N	\N	\N	\N
5	5	0.95	0.99	0	\N	\N	\N	\N	\N	\N	\N	\N
5	10	0.1	0.99	0	\N	\N	\N	\N	\N	\N	\N	\N
5	10	0.15	0.99	0	\N	\N	\N	\N	\N	\N	\N	\N
5	10	0.2	0.99	0	\N	\N	\N	\N	\N	\N	\N	\N
5	10	0.25	0.99	0	\N	\N	\N	\N	\N	\N	\N	\N
5	10	0.3	0.99	0	\N	\N	\N	\N	\N	\N	\N	\N
5	10	0.35	0.99	0	\N	\N	\N	\N	\N	\N	\N	\N
5	10	0.4	0.99	0	\N	\N	\N	\N	\N	\N	\N	\N
5	10	0.45	0.99	0	\N	\N	\N	\N	\N	\N	\N	\N
5	10	0.5	0.99	0	\N	\N	\N	\N	\N	\N	\N	\N
5	10	0.55	0.99	0	\N	\N	\N	\N	\N	\N	\N	\N
5	10	0.6	0.99	0	\N	\N	\N	\N	\N	\N	\N	\N
5	10	0.65	0.99	0	\N	\N	\N	\N	\N	\N	\N	\N
5	10	0.7	0.99	0	\N	\N	\N	\N	\N	\N	\N	\N
5	10	0.75	0.99	0	\N	\N	\N	\N	\N	\N	\N	\N
5	10	0.8	0.99	0	\N	\N	\N	\N	\N	\N	\N	\N
5	10	0.85	0.99	0	\N	\N	\N	\N	\N	\N	\N	\N
5	10	0.9	0.99	0	\N	\N	\N	\N	\N	\N	\N	\N
5	10	0.95	0.99	0	\N	\N	\N	\N	\N	\N	\N	\N
5	20	0.1	0.99	0	\N	\N	\N	\N	\N	\N	\N	\N
5	20	0.15	0.99	0	\N	\N	\N	\N	\N	\N	\N	\N
5	20	0.2	0.99	0	\N	\N	\N	\N	\N	\N	\N	\N
5	20	0.25	0.99	0	\N	\N	\N	\N	\N	\N	\N	\N
5	20	0.3	0.99	0	\N	\N	\N	\N	\N	\N	\N	\N
5	20	0.35	0.99	0	\N	\N	\N	\N	\N	\N	\N	\N
5	20	0.4	0.99	0	\N	\N	\N	\N	\N	\N	\N	\N
5	20	0.45	0.99	0	\N	\N	\N	\N	\N	\N	\N	\N
5	20	0.5	0.99	0	\N	\N	\N	\N	\N	\N	\N	\N
5	20	0.55	0.99	0	\N	\N	\N	\N	\N	\N	\N	\N
5	20	0.6	0.99	0	\N	\N	\N	\N	\N	\N	\N	\N
5	20	0.65	0.99	0	\N	\N	\N	\N	\N	\N	\N	\N
5	20	0.7	0.99	0	\N	\N	\N	\N	\N	\N	\N	\N
5	20	0.75	0.99	0	\N	\N	\N	\N	\N	\N	\N	\N
5	20	0.8	0.99	0	\N	\N	\N	\N	\N	\N	\N	\N
5	20	0.85	0.99	0	\N	\N	\N	\N	\N	\N	\N	\N
5	20	0.9	0.99	0	\N	\N	\N	\N	\N	\N	\N	\N
5	20	0.95	0.99	0	\N	\N	\N	\N	\N	\N	\N	\N
5	40	0.1	0.99	0	\N	\N	\N	\N	\N	\N	\N	\N
5	40	0.15	0.99	0	\N	\N	\N	\N	\N	\N	\N	\N
5	40	0.2	0.99	0	\N	\N	\N	\N	\N	\N	\N	\N
5	40	0.25	0.99	0	\N	\N	\N	\N	\N	\N	\N	\N
5	40	0.3	0.99	0	\N	\N	\N	\N	\N	\N	\N	\N
5	40	0.35	0.99	0	\N	\N	\N	\N	\N	\N	\N	\N
5	40	0.4	0.99	0	\N	\N	\N	\N	\N	\N	\N	\N
5	40	0.45	0.99	0	\N	\N	\N	\N	\N	\N	\N	\N
5	40	0.5	0.99	0	\N	\N	\N	\N	\N	\N	\N	\N
5	40	0.55	0.99	0	\N	\N	\N	\N	\N	\N	\N	\N
5	40	0.6	0.99	0	\N	\N	\N	\N	\N	\N	\N	\N
5	40	0.65	0.99	0	\N	\N	\N	\N	\N	\N	\N	\N
5	40	0.7	0.99	0	\N	\N	\N	\N	\N	\N	\N	\N
5	40	0.75	0.99	0	\N	\N	\N	\N	\N	\N	\N	\N
5	40	0.8	0.99	0	\N	\N	\N	\N	\N	\N	\N	\N
5	40	0.85	0.99	0	\N	\N	\N	\N	\N	\N	\N	\N
5	40	0.9	0.99	0	\N	\N	\N	\N	\N	\N	\N	\N
5	40	0.95	0.99	0	\N	\N	\N	\N	\N	\N	\N	\N
5	80	0.1	0.99	0	\N	\N	\N	\N	\N	\N	\N	\N
5	80	0.15	0.99	0	\N	\N	\N	\N	\N	\N	\N	\N
5	80	0.2	0.99	0	\N	\N	\N	\N	\N	\N	\N	\N
5	80	0.25	0.99	0	\N	\N	\N	\N	\N	\N	\N	\N
5	80	0.3	0.99	0	\N	\N	\N	\N	\N	\N	\N	\N
5	80	0.35	0.99	0	\N	\N	\N	\N	\N	\N	\N	\N
5	80	0.4	0.99	0	\N	\N	\N	\N	\N	\N	\N	\N
5	80	0.45	0.99	0	\N	\N	\N	\N	\N	\N	\N	\N
5	80	0.5	0.99	0	\N	\N	\N	\N	\N	\N	\N	\N
5	80	0.55	0.99	0	\N	\N	\N	\N	\N	\N	\N	\N
5	80	0.6	0.99	0	\N	\N	\N	\N	\N	\N	\N	\N
5	80	0.65	0.99	0	\N	\N	\N	\N	\N	\N	\N	\N
5	80	0.7	0.99	0	\N	\N	\N	\N	\N	\N	\N	\N
5	80	0.75	0.99	0	\N	\N	\N	\N	\N	\N	\N	\N
5	80	0.8	0.99	0	\N	\N	\N	\N	\N	\N	\N	\N
5	80	0.85	0.99	0	\N	\N	\N	\N	\N	\N	\N	\N
5	80	0.9	0.99	0	\N	\N	\N	\N	\N	\N	\N	\N
5	80	0.95	0.99	0	\N	\N	\N	\N	\N	\N	\N	\N
10	0	0.1	0.99	0	\N	\N	\N	\N	\N	\N	\N	\N
10	0	0.15	0.99	0	\N	\N	\N	\N	\N	\N	\N	\N
10	0	0.2	0.99	0	\N	\N	\N	\N	\N	\N	\N	\N
10	0	0.25	0.99	0	\N	\N	\N	\N	\N	\N	\N	\N
10	0	0.3	0.99	0	\N	\N	\N	\N	\N	\N	\N	\N
10	0	0.35	0.99	0	\N	\N	\N	\N	\N	\N	\N	\N
10	0	0.4	0.99	0	\N	\N	\N	\N	\N	\N	\N	\N
10	0	0.45	0.99	0	\N	\N	\N	\N	\N	\N	\N	\N
10	0	0.5	0.99	0	\N	\N	\N	\N	\N	\N	\N	\N
10	0	0.55	0.99	0	\N	\N	\N	\N	\N	\N	\N	\N
10	0	0.6	0.99	0	\N	\N	\N	\N	\N	\N	\N	\N
10	0	0.65	0.99	0	\N	\N	\N	\N	\N	\N	\N	\N
10	0	0.7	0.99	0	\N	\N	\N	\N	\N	\N	\N	\N
10	0	0.75	0.99	0	\N	\N	\N	\N	\N	\N	\N	\N
10	0	0.8	0.99	0	\N	\N	\N	\N	\N	\N	\N	\N
10	0	0.85	0.99	0	\N	\N	\N	\N	\N	\N	\N	\N
10	0	0.9	0.99	0	\N	\N	\N	\N	\N	\N	\N	\N
10	0	0.95	0.99	0	\N	\N	\N	\N	\N	\N	\N	\N
10	5	0.1	0.99	0	\N	\N	\N	\N	\N	\N	\N	\N
10	5	0.15	0.99	0	\N	\N	\N	\N	\N	\N	\N	\N
10	5	0.2	0.99	0	\N	\N	\N	\N	\N	\N	\N	\N
10	5	0.25	0.99	0	\N	\N	\N	\N	\N	\N	\N	\N
10	5	0.3	0.99	0	\N	\N	\N	\N	\N	\N	\N	\N
10	5	0.35	0.99	0	\N	\N	\N	\N	\N	\N	\N	\N
10	5	0.4	0.99	0	\N	\N	\N	\N	\N	\N	\N	\N
10	5	0.45	0.99	0	\N	\N	\N	\N	\N	\N	\N	\N
10	5	0.5	0.99	0	\N	\N	\N	\N	\N	\N	\N	\N
10	5	0.55	0.99	0	\N	\N	\N	\N	\N	\N	\N	\N
10	5	0.6	0.99	0	\N	\N	\N	\N	\N	\N	\N	\N
10	5	0.65	0.99	0	\N	\N	\N	\N	\N	\N	\N	\N
10	5	0.7	0.99	0	\N	\N	\N	\N	\N	\N	\N	\N
10	5	0.75	0.99	0	\N	\N	\N	\N	\N	\N	\N	\N
10	5	0.8	0.99	0	\N	\N	\N	\N	\N	\N	\N	\N
10	5	0.85	0.99	0	\N	\N	\N	\N	\N	\N	\N	\N
10	5	0.9	0.99	0	\N	\N	\N	\N	\N	\N	\N	\N
10	5	0.95	0.99	0	\N	\N	\N	\N	\N	\N	\N	\N
10	10	0.1	0.99	0	\N	\N	\N	\N	\N	\N	\N	\N
10	10	0.15	0.99	0	\N	\N	\N	\N	\N	\N	\N	\N
10	10	0.2	0.99	0	\N	\N	\N	\N	\N	\N	\N	\N
10	10	0.25	0.99	0	\N	\N	\N	\N	\N	\N	\N	\N
10	10	0.3	0.99	0	\N	\N	\N	\N	\N	\N	\N	\N
10	10	0.35	0.99	0	\N	\N	\N	\N	\N	\N	\N	\N
10	10	0.4	0.99	0	\N	\N	\N	\N	\N	\N	\N	\N
10	10	0.45	0.99	0	\N	\N	\N	\N	\N	\N	\N	\N
10	10	0.5	0.99	0	\N	\N	\N	\N	\N	\N	\N	\N
10	10	0.55	0.99	0	\N	\N	\N	\N	\N	\N	\N	\N
10	10	0.6	0.99	0	\N	\N	\N	\N	\N	\N	\N	\N
10	10	0.65	0.99	0	\N	\N	\N	\N	\N	\N	\N	\N
10	10	0.7	0.99	0	\N	\N	\N	\N	\N	\N	\N	\N
10	10	0.75	0.99	0	\N	\N	\N	\N	\N	\N	\N	\N
10	10	0.8	0.99	0	\N	\N	\N	\N	\N	\N	\N	\N
10	10	0.85	0.99	0	\N	\N	\N	\N	\N	\N	\N	\N
10	10	0.9	0.99	0	\N	\N	\N	\N	\N	\N	\N	\N
10	10	0.95	0.99	0	\N	\N	\N	\N	\N	\N	\N	\N
10	20	0.1	0.99	1	270	1614	0.74969	0.688025	0.718196	0.695481	0.460245	0.565766
10	20	0.15	0.99	1	270	1614	0.743494	0.678571	0.710292	0.686768	0.454479	0.558679
10	20	0.2	0.99	1	269	1614	0.747212	0.688025	0.717008	0.690372	0.455172	0.560569
10	20	0.25	0.99	1	267	1614	0.742255	0.685399	0.713261	0.688962	0.450865	0.557341
10	20	0.3	0.99	1	271	1614	0.747831	0.684349	0.715386	0.691236	0.45913	0.563353
10	20	0.35	0.99	1	268	1614	0.745353	0.681723	0.712828	0.686158	0.450712	0.556111
10	20	0.4	0.99	1	269	1614	0.745353	0.683298	0.713652	0.681908	0.449591	0.553697
10	20	0.45	0.99	1	270	1614	0.731103	0.664391	0.696949	0.667452	0.441696	0.542965
10	20	0.5	0.99	1	270	1614	0.745973	0.676471	0.710372	0.683403	0.452252	0.555941
10	20	0.55	0.99	1	272	1614	0.748451	0.68645	0.71678	0.68339	0.455593	0.557985
10	20	0.6	0.99	1	271	1614	0.745973	0.682248	0.713399	0.68107	0.452377	0.555068
10	20	0.65	0.99	1	271	1614	0.742875	0.670693	0.705862	0.675021	0.448359	0.550138
10	20	0.7	0.99	1	273	1614	0.747831	0.676996	0.711533	0.681462	0.455979	0.557434
10	20	0.75	0.99	1	272	1614	0.742875	0.671218	0.706138	0.678476	0.452317	0.553973
10	20	0.8	0.99	0	\N	\N	\N	\N	\N	\N	\N	\N
10	20	0.85	0.99	1	277	1614	0.745973	0.674895	0.709544	0.675661	0.458721	0.556722
10	20	0.9	0.99	1	279	1614	0.750929	0.675945	0.712452	0.683591	0.467455	0.565286
10	20	0.95	0.99	0	\N	\N	\N	\N	\N	\N	\N	\N
10	40	0.1	0.99	0	\N	\N	\N	\N	\N	\N	\N	\N
10	40	0.15	0.99	0	\N	\N	\N	\N	\N	\N	\N	\N
10	40	0.2	0.99	0	\N	\N	\N	\N	\N	\N	\N	\N
10	40	0.25	0.99	0	\N	\N	\N	\N	\N	\N	\N	\N
10	40	0.3	0.99	0	\N	\N	\N	\N	\N	\N	\N	\N
10	40	0.35	0.99	0	\N	\N	\N	\N	\N	\N	\N	\N
10	40	0.4	0.99	0	\N	\N	\N	\N	\N	\N	\N	\N
10	40	0.45	0.99	0	\N	\N	\N	\N	\N	\N	\N	\N
10	40	0.5	0.99	0	\N	\N	\N	\N	\N	\N	\N	\N
10	40	0.55	0.99	0	\N	\N	\N	\N	\N	\N	\N	\N
10	40	0.6	0.99	0	\N	\N	\N	\N	\N	\N	\N	\N
10	40	0.65	0.99	0	\N	\N	\N	\N	\N	\N	\N	\N
10	40	0.7	0.99	0	\N	\N	\N	\N	\N	\N	\N	\N
10	40	0.75	0.99	0	\N	\N	\N	\N	\N	\N	\N	\N
10	40	0.8	0.99	0	\N	\N	\N	\N	\N	\N	\N	\N
10	40	0.85	0.99	0	\N	\N	\N	\N	\N	\N	\N	\N
10	40	0.9	0.99	0	\N	\N	\N	\N	\N	\N	\N	\N
10	40	0.95	0.99	0	\N	\N	\N	\N	\N	\N	\N	\N
10	80	0.1	0.99	0	\N	\N	\N	\N	\N	\N	\N	\N
10	80	0.15	0.99	0	\N	\N	\N	\N	\N	\N	\N	\N
10	80	0.2	0.99	0	\N	\N	\N	\N	\N	\N	\N	\N
10	80	0.25	0.99	0	\N	\N	\N	\N	\N	\N	\N	\N
10	80	0.3	0.99	0	\N	\N	\N	\N	\N	\N	\N	\N
10	80	0.35	0.99	0	\N	\N	\N	\N	\N	\N	\N	\N
10	80	0.4	0.99	0	\N	\N	\N	\N	\N	\N	\N	\N
10	80	0.45	0.99	0	\N	\N	\N	\N	\N	\N	\N	\N
10	80	0.5	0.99	0	\N	\N	\N	\N	\N	\N	\N	\N
10	80	0.55	0.99	0	\N	\N	\N	\N	\N	\N	\N	\N
10	80	0.6	0.99	0	\N	\N	\N	\N	\N	\N	\N	\N
10	80	0.65	0.99	0	\N	\N	\N	\N	\N	\N	\N	\N
10	80	0.7	0.99	0	\N	\N	\N	\N	\N	\N	\N	\N
10	80	0.75	0.99	0	\N	\N	\N	\N	\N	\N	\N	\N
10	80	0.8	0.99	0	\N	\N	\N	\N	\N	\N	\N	\N
10	80	0.85	0.99	0	\N	\N	\N	\N	\N	\N	\N	\N
10	80	0.9	0.99	0	\N	\N	\N	\N	\N	\N	\N	\N
10	80	0.95	0.99	0	\N	\N	\N	\N	\N	\N	\N	\N
20	0	0.1	0.99	1	209	1628	0.683661	0.738269	0.71044	0.701118	0.359151	0.501804
20	0	0.15	0.99	1	210	1628	0.682432	0.740355	0.710804	0.699682	0.36013	0.501973
20	0	0.2	0.99	1	210	1628	0.674447	0.718457	0.696104	0.682794	0.351438	0.489857
20	0	0.25	0.99	1	207	1628	0.66769	0.728363	0.697367	0.687792	0.348953	0.489905
20	0	0.3	0.99	1	210	1628	0.687346	0.735141	0.710842	0.69573	0.358096	0.499138
20	0	0.35	0.99	1	209	1628	0.681818	0.736184	0.70848	0.690837	0.353884	0.494445
20	0	0.4	0.99	1	210	1628	0.69226	0.742961	0.717163	0.705287	0.363015	0.505994
20	0	0.45	0.99	1	211	1628	0.68059	0.739833	0.709593	0.690521	0.357107	0.496578
20	0	0.5	0.99	1	210	1628	0.690418	0.743483	0.716459	0.712594	0.366776	0.511236
20	0	0.55	0.99	1	213	1628	0.677518	0.728884	0.702732	0.68769	0.359014	0.496881
20	0	0.6	0.99	1	211	1628	0.689189	0.731491	0.710025	0.69465	0.359243	0.499548
20	0	0.65	0.99	1	212	1628	0.671376	0.718457	0.694517	0.680889	0.353795	0.490811
20	0	0.7	0.99	1	211	1628	0.673219	0.718457	0.69547	0.688222	0.355919	0.494925
20	0	0.75	0.99	1	211	1628	0.675676	0.724192	0.699513	0.685937	0.354737	0.493282
20	0	0.8	0.99	1	213	1628	0.684275	0.73097	0.707237	0.696085	0.363397	0.502947
20	0	0.85	0.99	1	214	1628	0.683047	0.717935	0.700274	0.693696	0.36385	0.502396
20	0	0.9	0.99	1	216	1628	0.685504	0.706986	0.696162	0.688852	0.364686	0.501214
20	0	0.95	0.99	1	216	1628	0.686118	0.722106	0.703882	0.696342	0.368652	0.506663
20	5	0.1	0.99	0	\N	\N	\N	\N	\N	\N	\N	\N
20	5	0.15	0.99	0	\N	\N	\N	\N	\N	\N	\N	\N
20	5	0.2	0.99	0	\N	\N	\N	\N	\N	\N	\N	\N
20	5	0.25	0.99	0	\N	\N	\N	\N	\N	\N	\N	\N
20	5	0.3	0.99	0	\N	\N	\N	\N	\N	\N	\N	\N
20	5	0.35	0.99	0	\N	\N	\N	\N	\N	\N	\N	\N
20	5	0.4	0.99	0	\N	\N	\N	\N	\N	\N	\N	\N
20	5	0.45	0.99	0	\N	\N	\N	\N	\N	\N	\N	\N
20	5	0.5	0.99	0	\N	\N	\N	\N	\N	\N	\N	\N
20	5	0.55	0.99	0	\N	\N	\N	\N	\N	\N	\N	\N
20	5	0.6	0.99	0	\N	\N	\N	\N	\N	\N	\N	\N
20	5	0.65	0.99	0	\N	\N	\N	\N	\N	\N	\N	\N
20	5	0.7	0.99	0	\N	\N	\N	\N	\N	\N	\N	\N
20	5	0.75	0.99	0	\N	\N	\N	\N	\N	\N	\N	\N
20	5	0.8	0.99	0	\N	\N	\N	\N	\N	\N	\N	\N
20	5	0.85	0.99	0	\N	\N	\N	\N	\N	\N	\N	\N
20	5	0.9	0.99	0	\N	\N	\N	\N	\N	\N	\N	\N
20	5	0.95	0.99	0	\N	\N	\N	\N	\N	\N	\N	\N
20	10	0.1	0.99	0	\N	\N	\N	\N	\N	\N	\N	\N
20	10	0.15	0.99	0	\N	\N	\N	\N	\N	\N	\N	\N
20	10	0.2	0.99	0	\N	\N	\N	\N	\N	\N	\N	\N
20	10	0.25	0.99	0	\N	\N	\N	\N	\N	\N	\N	\N
20	10	0.3	0.99	0	\N	\N	\N	\N	\N	\N	\N	\N
20	10	0.35	0.99	0	\N	\N	\N	\N	\N	\N	\N	\N
20	10	0.4	0.99	0	\N	\N	\N	\N	\N	\N	\N	\N
20	10	0.45	0.99	0	\N	\N	\N	\N	\N	\N	\N	\N
20	10	0.5	0.99	0	\N	\N	\N	\N	\N	\N	\N	\N
20	10	0.55	0.99	0	\N	\N	\N	\N	\N	\N	\N	\N
20	10	0.6	0.99	0	\N	\N	\N	\N	\N	\N	\N	\N
20	10	0.65	0.99	0	\N	\N	\N	\N	\N	\N	\N	\N
20	10	0.7	0.99	0	\N	\N	\N	\N	\N	\N	\N	\N
20	10	0.75	0.99	0	\N	\N	\N	\N	\N	\N	\N	\N
20	10	0.8	0.99	0	\N	\N	\N	\N	\N	\N	\N	\N
20	10	0.85	0.99	0	\N	\N	\N	\N	\N	\N	\N	\N
20	10	0.9	0.99	0	\N	\N	\N	\N	\N	\N	\N	\N
20	10	0.95	0.99	0	\N	\N	\N	\N	\N	\N	\N	\N
20	20	0.1	0.99	0	\N	\N	\N	\N	\N	\N	\N	\N
20	20	0.15	0.99	0	\N	\N	\N	\N	\N	\N	\N	\N
20	20	0.2	0.99	0	\N	\N	\N	\N	\N	\N	\N	\N
20	20	0.25	0.99	0	\N	\N	\N	\N	\N	\N	\N	\N
20	20	0.3	0.99	0	\N	\N	\N	\N	\N	\N	\N	\N
20	20	0.35	0.99	0	\N	\N	\N	\N	\N	\N	\N	\N
20	20	0.4	0.99	0	\N	\N	\N	\N	\N	\N	\N	\N
20	20	0.45	0.99	0	\N	\N	\N	\N	\N	\N	\N	\N
20	20	0.5	0.99	0	\N	\N	\N	\N	\N	\N	\N	\N
20	20	0.55	0.99	0	\N	\N	\N	\N	\N	\N	\N	\N
20	20	0.6	0.99	0	\N	\N	\N	\N	\N	\N	\N	\N
20	20	0.65	0.99	0	\N	\N	\N	\N	\N	\N	\N	\N
20	20	0.7	0.99	0	\N	\N	\N	\N	\N	\N	\N	\N
20	20	0.75	0.99	0	\N	\N	\N	\N	\N	\N	\N	\N
20	20	0.8	0.99	0	\N	\N	\N	\N	\N	\N	\N	\N
20	20	0.85	0.99	0	\N	\N	\N	\N	\N	\N	\N	\N
20	20	0.9	0.99	0	\N	\N	\N	\N	\N	\N	\N	\N
20	20	0.95	0.99	0	\N	\N	\N	\N	\N	\N	\N	\N
20	40	0.1	0.99	0	\N	\N	\N	\N	\N	\N	\N	\N
20	40	0.15	0.99	0	\N	\N	\N	\N	\N	\N	\N	\N
20	40	0.2	0.99	0	\N	\N	\N	\N	\N	\N	\N	\N
20	40	0.25	0.99	0	\N	\N	\N	\N	\N	\N	\N	\N
20	40	0.3	0.99	0	\N	\N	\N	\N	\N	\N	\N	\N
20	40	0.35	0.99	0	\N	\N	\N	\N	\N	\N	\N	\N
20	40	0.4	0.99	0	\N	\N	\N	\N	\N	\N	\N	\N
20	40	0.45	0.99	0	\N	\N	\N	\N	\N	\N	\N	\N
20	40	0.5	0.99	0	\N	\N	\N	\N	\N	\N	\N	\N
20	40	0.55	0.99	0	\N	\N	\N	\N	\N	\N	\N	\N
20	40	0.6	0.99	0	\N	\N	\N	\N	\N	\N	\N	\N
20	40	0.65	0.99	0	\N	\N	\N	\N	\N	\N	\N	\N
20	40	0.7	0.99	0	\N	\N	\N	\N	\N	\N	\N	\N
20	40	0.75	0.99	0	\N	\N	\N	\N	\N	\N	\N	\N
20	40	0.8	0.99	0	\N	\N	\N	\N	\N	\N	\N	\N
20	40	0.85	0.99	0	\N	\N	\N	\N	\N	\N	\N	\N
20	40	0.9	0.99	0	\N	\N	\N	\N	\N	\N	\N	\N
20	40	0.95	0.99	0	\N	\N	\N	\N	\N	\N	\N	\N
20	80	0.1	0.99	0	\N	\N	\N	\N	\N	\N	\N	\N
20	80	0.15	0.99	0	\N	\N	\N	\N	\N	\N	\N	\N
20	80	0.2	0.99	0	\N	\N	\N	\N	\N	\N	\N	\N
20	80	0.25	0.99	0	\N	\N	\N	\N	\N	\N	\N	\N
20	80	0.3	0.99	0	\N	\N	\N	\N	\N	\N	\N	\N
20	80	0.35	0.99	0	\N	\N	\N	\N	\N	\N	\N	\N
20	80	0.4	0.99	0	\N	\N	\N	\N	\N	\N	\N	\N
20	80	0.45	0.99	0	\N	\N	\N	\N	\N	\N	\N	\N
20	80	0.5	0.99	0	\N	\N	\N	\N	\N	\N	\N	\N
20	80	0.55	0.99	0	\N	\N	\N	\N	\N	\N	\N	\N
20	80	0.6	0.99	0	\N	\N	\N	\N	\N	\N	\N	\N
20	80	0.65	0.99	0	\N	\N	\N	\N	\N	\N	\N	\N
20	80	0.7	0.99	0	\N	\N	\N	\N	\N	\N	\N	\N
20	80	0.75	0.99	0	\N	\N	\N	\N	\N	\N	\N	\N
20	80	0.8	0.99	0	\N	\N	\N	\N	\N	\N	\N	\N
20	80	0.85	0.99	0	\N	\N	\N	\N	\N	\N	\N	\N
20	80	0.9	0.99	0	\N	\N	\N	\N	\N	\N	\N	\N
20	80	0.95	0.99	0	\N	\N	\N	\N	\N	\N	\N	\N
40	0	0.1	0.99	0	\N	\N	\N	\N	\N	\N	\N	\N
40	0	0.15	0.99	0	\N	\N	\N	\N	\N	\N	\N	\N
40	0	0.2	0.99	0	\N	\N	\N	\N	\N	\N	\N	\N
40	0	0.25	0.99	0	\N	\N	\N	\N	\N	\N	\N	\N
40	0	0.3	0.99	0	\N	\N	\N	\N	\N	\N	\N	\N
40	0	0.35	0.99	0	\N	\N	\N	\N	\N	\N	\N	\N
40	0	0.4	0.99	0	\N	\N	\N	\N	\N	\N	\N	\N
40	0	0.45	0.99	0	\N	\N	\N	\N	\N	\N	\N	\N
40	0	0.5	0.99	0	\N	\N	\N	\N	\N	\N	\N	\N
40	0	0.55	0.99	0	\N	\N	\N	\N	\N	\N	\N	\N
40	0	0.6	0.99	0	\N	\N	\N	\N	\N	\N	\N	\N
40	0	0.65	0.99	0	\N	\N	\N	\N	\N	\N	\N	\N
40	0	0.7	0.99	0	\N	\N	\N	\N	\N	\N	\N	\N
40	0	0.75	0.99	0	\N	\N	\N	\N	\N	\N	\N	\N
40	0	0.8	0.99	0	\N	\N	\N	\N	\N	\N	\N	\N
40	0	0.85	0.99	0	\N	\N	\N	\N	\N	\N	\N	\N
40	0	0.9	0.99	0	\N	\N	\N	\N	\N	\N	\N	\N
40	0	0.95	0.99	0	\N	\N	\N	\N	\N	\N	\N	\N
40	5	0.1	0.99	0	\N	\N	\N	\N	\N	\N	\N	\N
40	5	0.15	0.99	0	\N	\N	\N	\N	\N	\N	\N	\N
40	5	0.2	0.99	0	\N	\N	\N	\N	\N	\N	\N	\N
40	5	0.25	0.99	0	\N	\N	\N	\N	\N	\N	\N	\N
40	5	0.3	0.99	0	\N	\N	\N	\N	\N	\N	\N	\N
40	5	0.35	0.99	0	\N	\N	\N	\N	\N	\N	\N	\N
40	5	0.4	0.99	0	\N	\N	\N	\N	\N	\N	\N	\N
40	5	0.45	0.99	0	\N	\N	\N	\N	\N	\N	\N	\N
40	5	0.5	0.99	0	\N	\N	\N	\N	\N	\N	\N	\N
40	5	0.55	0.99	0	\N	\N	\N	\N	\N	\N	\N	\N
40	5	0.6	0.99	0	\N	\N	\N	\N	\N	\N	\N	\N
40	5	0.65	0.99	0	\N	\N	\N	\N	\N	\N	\N	\N
40	5	0.7	0.99	0	\N	\N	\N	\N	\N	\N	\N	\N
40	5	0.75	0.99	0	\N	\N	\N	\N	\N	\N	\N	\N
40	5	0.8	0.99	0	\N	\N	\N	\N	\N	\N	\N	\N
40	5	0.85	0.99	0	\N	\N	\N	\N	\N	\N	\N	\N
40	5	0.9	0.99	0	\N	\N	\N	\N	\N	\N	\N	\N
40	5	0.95	0.99	0	\N	\N	\N	\N	\N	\N	\N	\N
40	10	0.1	0.99	0	\N	\N	\N	\N	\N	\N	\N	\N
40	10	0.15	0.99	0	\N	\N	\N	\N	\N	\N	\N	\N
40	10	0.2	0.99	0	\N	\N	\N	\N	\N	\N	\N	\N
40	10	0.25	0.99	0	\N	\N	\N	\N	\N	\N	\N	\N
40	10	0.3	0.99	0	\N	\N	\N	\N	\N	\N	\N	\N
40	10	0.35	0.99	0	\N	\N	\N	\N	\N	\N	\N	\N
40	10	0.4	0.99	0	\N	\N	\N	\N	\N	\N	\N	\N
40	10	0.45	0.99	0	\N	\N	\N	\N	\N	\N	\N	\N
40	10	0.5	0.99	0	\N	\N	\N	\N	\N	\N	\N	\N
40	10	0.55	0.99	0	\N	\N	\N	\N	\N	\N	\N	\N
40	10	0.6	0.99	0	\N	\N	\N	\N	\N	\N	\N	\N
40	10	0.65	0.99	0	\N	\N	\N	\N	\N	\N	\N	\N
40	10	0.7	0.99	0	\N	\N	\N	\N	\N	\N	\N	\N
40	10	0.75	0.99	0	\N	\N	\N	\N	\N	\N	\N	\N
40	10	0.8	0.99	0	\N	\N	\N	\N	\N	\N	\N	\N
40	10	0.85	0.99	0	\N	\N	\N	\N	\N	\N	\N	\N
40	10	0.9	0.99	0	\N	\N	\N	\N	\N	\N	\N	\N
40	10	0.95	0.99	0	\N	\N	\N	\N	\N	\N	\N	\N
40	20	0.1	0.99	0	\N	\N	\N	\N	\N	\N	\N	\N
40	20	0.15	0.99	0	\N	\N	\N	\N	\N	\N	\N	\N
40	20	0.2	0.99	0	\N	\N	\N	\N	\N	\N	\N	\N
40	20	0.25	0.99	0	\N	\N	\N	\N	\N	\N	\N	\N
40	20	0.3	0.99	0	\N	\N	\N	\N	\N	\N	\N	\N
40	20	0.35	0.99	0	\N	\N	\N	\N	\N	\N	\N	\N
40	20	0.4	0.99	0	\N	\N	\N	\N	\N	\N	\N	\N
40	20	0.45	0.99	0	\N	\N	\N	\N	\N	\N	\N	\N
40	20	0.5	0.99	0	\N	\N	\N	\N	\N	\N	\N	\N
40	20	0.55	0.99	0	\N	\N	\N	\N	\N	\N	\N	\N
40	20	0.6	0.99	0	\N	\N	\N	\N	\N	\N	\N	\N
40	20	0.65	0.99	0	\N	\N	\N	\N	\N	\N	\N	\N
40	20	0.7	0.99	0	\N	\N	\N	\N	\N	\N	\N	\N
40	20	0.75	0.99	0	\N	\N	\N	\N	\N	\N	\N	\N
40	20	0.8	0.99	0	\N	\N	\N	\N	\N	\N	\N	\N
40	20	0.85	0.99	0	\N	\N	\N	\N	\N	\N	\N	\N
40	20	0.9	0.99	0	\N	\N	\N	\N	\N	\N	\N	\N
40	20	0.95	0.99	0	\N	\N	\N	\N	\N	\N	\N	\N
40	40	0.1	0.99	0	\N	\N	\N	\N	\N	\N	\N	\N
40	40	0.15	0.99	0	\N	\N	\N	\N	\N	\N	\N	\N
40	40	0.2	0.99	0	\N	\N	\N	\N	\N	\N	\N	\N
40	40	0.25	0.99	0	\N	\N	\N	\N	\N	\N	\N	\N
40	40	0.3	0.99	0	\N	\N	\N	\N	\N	\N	\N	\N
40	40	0.35	0.99	0	\N	\N	\N	\N	\N	\N	\N	\N
40	40	0.4	0.99	0	\N	\N	\N	\N	\N	\N	\N	\N
40	40	0.45	0.99	0	\N	\N	\N	\N	\N	\N	\N	\N
40	40	0.5	0.99	0	\N	\N	\N	\N	\N	\N	\N	\N
40	40	0.55	0.99	0	\N	\N	\N	\N	\N	\N	\N	\N
40	40	0.6	0.99	0	\N	\N	\N	\N	\N	\N	\N	\N
40	40	0.65	0.99	0	\N	\N	\N	\N	\N	\N	\N	\N
40	40	0.7	0.99	0	\N	\N	\N	\N	\N	\N	\N	\N
40	40	0.75	0.99	0	\N	\N	\N	\N	\N	\N	\N	\N
40	40	0.8	0.99	0	\N	\N	\N	\N	\N	\N	\N	\N
40	40	0.85	0.99	0	\N	\N	\N	\N	\N	\N	\N	\N
40	40	0.9	0.99	0	\N	\N	\N	\N	\N	\N	\N	\N
40	40	0.95	0.99	0	\N	\N	\N	\N	\N	\N	\N	\N
40	80	0.1	0.99	0	\N	\N	\N	\N	\N	\N	\N	\N
40	80	0.15	0.99	0	\N	\N	\N	\N	\N	\N	\N	\N
40	80	0.2	0.99	0	\N	\N	\N	\N	\N	\N	\N	\N
40	80	0.25	0.99	0	\N	\N	\N	\N	\N	\N	\N	\N
40	80	0.3	0.99	0	\N	\N	\N	\N	\N	\N	\N	\N
40	80	0.35	0.99	0	\N	\N	\N	\N	\N	\N	\N	\N
40	80	0.4	0.99	0	\N	\N	\N	\N	\N	\N	\N	\N
40	80	0.45	0.99	0	\N	\N	\N	\N	\N	\N	\N	\N
40	80	0.5	0.99	0	\N	\N	\N	\N	\N	\N	\N	\N
40	80	0.55	0.99	0	\N	\N	\N	\N	\N	\N	\N	\N
40	80	0.6	0.99	0	\N	\N	\N	\N	\N	\N	\N	\N
40	80	0.65	0.99	0	\N	\N	\N	\N	\N	\N	\N	\N
40	80	0.7	0.99	0	\N	\N	\N	\N	\N	\N	\N	\N
40	80	0.75	0.99	0	\N	\N	\N	\N	\N	\N	\N	\N
40	80	0.8	0.99	0	\N	\N	\N	\N	\N	\N	\N	\N
40	80	0.85	0.99	0	\N	\N	\N	\N	\N	\N	\N	\N
40	80	0.9	0.99	0	\N	\N	\N	\N	\N	\N	\N	\N
40	80	0.95	0.99	0	\N	\N	\N	\N	\N	\N	\N	\N
80	0	0.1	0.99	0	\N	\N	\N	\N	\N	\N	\N	\N
80	0	0.15	0.99	0	\N	\N	\N	\N	\N	\N	\N	\N
80	0	0.2	0.99	0	\N	\N	\N	\N	\N	\N	\N	\N
80	0	0.25	0.99	0	\N	\N	\N	\N	\N	\N	\N	\N
80	0	0.3	0.99	0	\N	\N	\N	\N	\N	\N	\N	\N
80	0	0.35	0.99	0	\N	\N	\N	\N	\N	\N	\N	\N
80	0	0.4	0.99	0	\N	\N	\N	\N	\N	\N	\N	\N
80	0	0.45	0.99	0	\N	\N	\N	\N	\N	\N	\N	\N
80	0	0.5	0.99	0	\N	\N	\N	\N	\N	\N	\N	\N
80	0	0.55	0.99	0	\N	\N	\N	\N	\N	\N	\N	\N
80	0	0.6	0.99	0	\N	\N	\N	\N	\N	\N	\N	\N
80	0	0.65	0.99	0	\N	\N	\N	\N	\N	\N	\N	\N
80	0	0.7	0.99	0	\N	\N	\N	\N	\N	\N	\N	\N
80	0	0.75	0.99	0	\N	\N	\N	\N	\N	\N	\N	\N
80	0	0.8	0.99	0	\N	\N	\N	\N	\N	\N	\N	\N
80	0	0.85	0.99	0	\N	\N	\N	\N	\N	\N	\N	\N
80	0	0.9	0.99	0	\N	\N	\N	\N	\N	\N	\N	\N
80	0	0.95	0.99	0	\N	\N	\N	\N	\N	\N	\N	\N
80	5	0.1	0.99	0	\N	\N	\N	\N	\N	\N	\N	\N
80	5	0.15	0.99	0	\N	\N	\N	\N	\N	\N	\N	\N
80	5	0.2	0.99	0	\N	\N	\N	\N	\N	\N	\N	\N
80	5	0.25	0.99	0	\N	\N	\N	\N	\N	\N	\N	\N
80	5	0.3	0.99	0	\N	\N	\N	\N	\N	\N	\N	\N
80	5	0.35	0.99	0	\N	\N	\N	\N	\N	\N	\N	\N
80	5	0.4	0.99	0	\N	\N	\N	\N	\N	\N	\N	\N
80	5	0.45	0.99	0	\N	\N	\N	\N	\N	\N	\N	\N
80	5	0.5	0.99	0	\N	\N	\N	\N	\N	\N	\N	\N
80	5	0.55	0.99	0	\N	\N	\N	\N	\N	\N	\N	\N
80	5	0.6	0.99	0	\N	\N	\N	\N	\N	\N	\N	\N
80	5	0.65	0.99	0	\N	\N	\N	\N	\N	\N	\N	\N
80	5	0.7	0.99	0	\N	\N	\N	\N	\N	\N	\N	\N
80	5	0.75	0.99	0	\N	\N	\N	\N	\N	\N	\N	\N
80	5	0.8	0.99	0	\N	\N	\N	\N	\N	\N	\N	\N
80	5	0.85	0.99	0	\N	\N	\N	\N	\N	\N	\N	\N
80	5	0.9	0.99	0	\N	\N	\N	\N	\N	\N	\N	\N
80	5	0.95	0.99	0	\N	\N	\N	\N	\N	\N	\N	\N
80	10	0.1	0.99	0	\N	\N	\N	\N	\N	\N	\N	\N
80	10	0.15	0.99	0	\N	\N	\N	\N	\N	\N	\N	\N
80	10	0.2	0.99	0	\N	\N	\N	\N	\N	\N	\N	\N
80	10	0.25	0.99	0	\N	\N	\N	\N	\N	\N	\N	\N
80	10	0.3	0.99	0	\N	\N	\N	\N	\N	\N	\N	\N
80	10	0.35	0.99	0	\N	\N	\N	\N	\N	\N	\N	\N
80	10	0.4	0.99	0	\N	\N	\N	\N	\N	\N	\N	\N
80	10	0.45	0.99	0	\N	\N	\N	\N	\N	\N	\N	\N
80	10	0.5	0.99	0	\N	\N	\N	\N	\N	\N	\N	\N
80	10	0.55	0.99	0	\N	\N	\N	\N	\N	\N	\N	\N
80	10	0.6	0.99	0	\N	\N	\N	\N	\N	\N	\N	\N
80	10	0.65	0.99	0	\N	\N	\N	\N	\N	\N	\N	\N
80	10	0.7	0.99	0	\N	\N	\N	\N	\N	\N	\N	\N
80	10	0.75	0.99	0	\N	\N	\N	\N	\N	\N	\N	\N
80	10	0.8	0.99	0	\N	\N	\N	\N	\N	\N	\N	\N
80	10	0.85	0.99	0	\N	\N	\N	\N	\N	\N	\N	\N
80	10	0.9	0.99	0	\N	\N	\N	\N	\N	\N	\N	\N
80	10	0.95	0.99	0	\N	\N	\N	\N	\N	\N	\N	\N
80	20	0.1	0.99	0	\N	\N	\N	\N	\N	\N	\N	\N
80	20	0.15	0.99	0	\N	\N	\N	\N	\N	\N	\N	\N
80	20	0.2	0.99	0	\N	\N	\N	\N	\N	\N	\N	\N
80	20	0.25	0.99	0	\N	\N	\N	\N	\N	\N	\N	\N
80	20	0.3	0.99	0	\N	\N	\N	\N	\N	\N	\N	\N
80	20	0.35	0.99	0	\N	\N	\N	\N	\N	\N	\N	\N
80	20	0.4	0.99	0	\N	\N	\N	\N	\N	\N	\N	\N
80	20	0.45	0.99	0	\N	\N	\N	\N	\N	\N	\N	\N
80	20	0.5	0.99	0	\N	\N	\N	\N	\N	\N	\N	\N
80	20	0.55	0.99	0	\N	\N	\N	\N	\N	\N	\N	\N
80	20	0.6	0.99	0	\N	\N	\N	\N	\N	\N	\N	\N
80	20	0.65	0.99	0	\N	\N	\N	\N	\N	\N	\N	\N
80	20	0.7	0.99	0	\N	\N	\N	\N	\N	\N	\N	\N
80	20	0.75	0.99	0	\N	\N	\N	\N	\N	\N	\N	\N
80	20	0.8	0.99	0	\N	\N	\N	\N	\N	\N	\N	\N
80	20	0.85	0.99	0	\N	\N	\N	\N	\N	\N	\N	\N
80	20	0.9	0.99	0	\N	\N	\N	\N	\N	\N	\N	\N
80	20	0.95	0.99	0	\N	\N	\N	\N	\N	\N	\N	\N
80	40	0.1	0.99	0	\N	\N	\N	\N	\N	\N	\N	\N
80	40	0.15	0.99	0	\N	\N	\N	\N	\N	\N	\N	\N
80	40	0.2	0.99	0	\N	\N	\N	\N	\N	\N	\N	\N
80	40	0.25	0.99	0	\N	\N	\N	\N	\N	\N	\N	\N
80	40	0.3	0.99	0	\N	\N	\N	\N	\N	\N	\N	\N
80	40	0.35	0.99	0	\N	\N	\N	\N	\N	\N	\N	\N
80	40	0.4	0.99	0	\N	\N	\N	\N	\N	\N	\N	\N
80	40	0.45	0.99	0	\N	\N	\N	\N	\N	\N	\N	\N
80	40	0.5	0.99	0	\N	\N	\N	\N	\N	\N	\N	\N
80	40	0.55	0.99	0	\N	\N	\N	\N	\N	\N	\N	\N
80	40	0.6	0.99	0	\N	\N	\N	\N	\N	\N	\N	\N
80	40	0.65	0.99	0	\N	\N	\N	\N	\N	\N	\N	\N
80	40	0.7	0.99	0	\N	\N	\N	\N	\N	\N	\N	\N
80	40	0.75	0.99	0	\N	\N	\N	\N	\N	\N	\N	\N
80	40	0.8	0.99	0	\N	\N	\N	\N	\N	\N	\N	\N
80	40	0.85	0.99	0	\N	\N	\N	\N	\N	\N	\N	\N
80	40	0.9	0.99	0	\N	\N	\N	\N	\N	\N	\N	\N
80	40	0.95	0.99	0	\N	\N	\N	\N	\N	\N	\N	\N
80	80	0.1	0.99	0	\N	\N	\N	\N	\N	\N	\N	\N
80	80	0.15	0.99	0	\N	\N	\N	\N	\N	\N	\N	\N
80	80	0.2	0.99	0	\N	\N	\N	\N	\N	\N	\N	\N
80	80	0.25	0.99	0	\N	\N	\N	\N	\N	\N	\N	\N
80	80	0.3	0.99	0	\N	\N	\N	\N	\N	\N	\N	\N
80	80	0.35	0.99	0	\N	\N	\N	\N	\N	\N	\N	\N
80	80	0.4	0.99	0	\N	\N	\N	\N	\N	\N	\N	\N
80	80	0.45	0.99	0	\N	\N	\N	\N	\N	\N	\N	\N
80	80	0.5	0.99	0	\N	\N	\N	\N	\N	\N	\N	\N
80	80	0.55	0.99	0	\N	\N	\N	\N	\N	\N	\N	\N
80	80	0.6	0.99	0	\N	\N	\N	\N	\N	\N	\N	\N
80	80	0.65	0.99	0	\N	\N	\N	\N	\N	\N	\N	\N
80	80	0.7	0.99	0	\N	\N	\N	\N	\N	\N	\N	\N
80	80	0.75	0.99	0	\N	\N	\N	\N	\N	\N	\N	\N
80	80	0.8	0.99	0	\N	\N	\N	\N	\N	\N	\N	\N
80	80	0.85	0.99	0	\N	\N	\N	\N	\N	\N	\N	\N
80	80	0.9	0.99	0	\N	\N	\N	\N	\N	\N	\N	\N
80	80	0.95	0.99	0	\N	\N	\N	\N	\N	\N	\N	\N
100	0	0.1	0.99	0	\N	\N	\N	\N	\N	\N	\N	\N
100	0	0.15	0.99	0	\N	\N	\N	\N	\N	\N	\N	\N
100	0	0.2	0.99	0	\N	\N	\N	\N	\N	\N	\N	\N
100	0	0.25	0.99	0	\N	\N	\N	\N	\N	\N	\N	\N
100	0	0.3	0.99	0	\N	\N	\N	\N	\N	\N	\N	\N
100	0	0.35	0.99	0	\N	\N	\N	\N	\N	\N	\N	\N
100	0	0.4	0.99	0	\N	\N	\N	\N	\N	\N	\N	\N
100	0	0.45	0.99	0	\N	\N	\N	\N	\N	\N	\N	\N
100	0	0.5	0.99	0	\N	\N	\N	\N	\N	\N	\N	\N
100	0	0.55	0.99	0	\N	\N	\N	\N	\N	\N	\N	\N
100	0	0.6	0.99	0	\N	\N	\N	\N	\N	\N	\N	\N
100	0	0.65	0.99	0	\N	\N	\N	\N	\N	\N	\N	\N
100	0	0.7	0.99	0	\N	\N	\N	\N	\N	\N	\N	\N
100	0	0.75	0.99	0	\N	\N	\N	\N	\N	\N	\N	\N
100	0	0.8	0.99	0	\N	\N	\N	\N	\N	\N	\N	\N
100	0	0.85	0.99	0	\N	\N	\N	\N	\N	\N	\N	\N
100	0	0.9	0.99	0	\N	\N	\N	\N	\N	\N	\N	\N
100	0	0.95	0.99	0	\N	\N	\N	\N	\N	\N	\N	\N
100	5	0.1	0.99	0	\N	\N	\N	\N	\N	\N	\N	\N
100	5	0.15	0.99	0	\N	\N	\N	\N	\N	\N	\N	\N
100	5	0.2	0.99	0	\N	\N	\N	\N	\N	\N	\N	\N
100	5	0.25	0.99	0	\N	\N	\N	\N	\N	\N	\N	\N
100	5	0.3	0.99	0	\N	\N	\N	\N	\N	\N	\N	\N
100	5	0.35	0.99	0	\N	\N	\N	\N	\N	\N	\N	\N
100	5	0.4	0.99	0	\N	\N	\N	\N	\N	\N	\N	\N
100	5	0.45	0.99	0	\N	\N	\N	\N	\N	\N	\N	\N
100	5	0.5	0.99	0	\N	\N	\N	\N	\N	\N	\N	\N
100	5	0.55	0.99	0	\N	\N	\N	\N	\N	\N	\N	\N
100	5	0.6	0.99	0	\N	\N	\N	\N	\N	\N	\N	\N
100	5	0.65	0.99	0	\N	\N	\N	\N	\N	\N	\N	\N
100	5	0.7	0.99	0	\N	\N	\N	\N	\N	\N	\N	\N
100	5	0.75	0.99	0	\N	\N	\N	\N	\N	\N	\N	\N
100	5	0.8	0.99	0	\N	\N	\N	\N	\N	\N	\N	\N
100	5	0.85	0.99	0	\N	\N	\N	\N	\N	\N	\N	\N
100	5	0.9	0.99	0	\N	\N	\N	\N	\N	\N	\N	\N
100	5	0.95	0.99	0	\N	\N	\N	\N	\N	\N	\N	\N
100	10	0.1	0.99	0	\N	\N	\N	\N	\N	\N	\N	\N
100	10	0.15	0.99	0	\N	\N	\N	\N	\N	\N	\N	\N
100	10	0.2	0.99	0	\N	\N	\N	\N	\N	\N	\N	\N
100	10	0.25	0.99	0	\N	\N	\N	\N	\N	\N	\N	\N
100	10	0.3	0.99	0	\N	\N	\N	\N	\N	\N	\N	\N
100	10	0.35	0.99	0	\N	\N	\N	\N	\N	\N	\N	\N
100	10	0.4	0.99	0	\N	\N	\N	\N	\N	\N	\N	\N
100	10	0.45	0.99	0	\N	\N	\N	\N	\N	\N	\N	\N
100	10	0.5	0.99	0	\N	\N	\N	\N	\N	\N	\N	\N
100	10	0.55	0.99	0	\N	\N	\N	\N	\N	\N	\N	\N
100	10	0.6	0.99	0	\N	\N	\N	\N	\N	\N	\N	\N
100	10	0.65	0.99	0	\N	\N	\N	\N	\N	\N	\N	\N
100	10	0.7	0.99	0	\N	\N	\N	\N	\N	\N	\N	\N
100	10	0.75	0.99	0	\N	\N	\N	\N	\N	\N	\N	\N
100	10	0.8	0.99	0	\N	\N	\N	\N	\N	\N	\N	\N
100	10	0.85	0.99	0	\N	\N	\N	\N	\N	\N	\N	\N
100	10	0.9	0.99	0	\N	\N	\N	\N	\N	\N	\N	\N
100	10	0.95	0.99	0	\N	\N	\N	\N	\N	\N	\N	\N
100	20	0.1	0.99	0	\N	\N	\N	\N	\N	\N	\N	\N
100	20	0.15	0.99	0	\N	\N	\N	\N	\N	\N	\N	\N
100	20	0.2	0.99	0	\N	\N	\N	\N	\N	\N	\N	\N
100	20	0.25	0.99	0	\N	\N	\N	\N	\N	\N	\N	\N
100	20	0.3	0.99	0	\N	\N	\N	\N	\N	\N	\N	\N
100	20	0.35	0.99	0	\N	\N	\N	\N	\N	\N	\N	\N
100	20	0.4	0.99	0	\N	\N	\N	\N	\N	\N	\N	\N
100	20	0.45	0.99	0	\N	\N	\N	\N	\N	\N	\N	\N
100	20	0.5	0.99	0	\N	\N	\N	\N	\N	\N	\N	\N
100	20	0.55	0.99	0	\N	\N	\N	\N	\N	\N	\N	\N
100	20	0.6	0.99	0	\N	\N	\N	\N	\N	\N	\N	\N
100	20	0.65	0.99	0	\N	\N	\N	\N	\N	\N	\N	\N
100	20	0.7	0.99	0	\N	\N	\N	\N	\N	\N	\N	\N
100	20	0.75	0.99	0	\N	\N	\N	\N	\N	\N	\N	\N
100	20	0.8	0.99	0	\N	\N	\N	\N	\N	\N	\N	\N
100	20	0.85	0.99	0	\N	\N	\N	\N	\N	\N	\N	\N
100	20	0.9	0.99	0	\N	\N	\N	\N	\N	\N	\N	\N
100	20	0.95	0.99	0	\N	\N	\N	\N	\N	\N	\N	\N
100	40	0.1	0.99	0	\N	\N	\N	\N	\N	\N	\N	\N
100	40	0.15	0.99	0	\N	\N	\N	\N	\N	\N	\N	\N
100	40	0.2	0.99	0	\N	\N	\N	\N	\N	\N	\N	\N
100	40	0.25	0.99	0	\N	\N	\N	\N	\N	\N	\N	\N
100	40	0.3	0.99	0	\N	\N	\N	\N	\N	\N	\N	\N
100	40	0.35	0.99	0	\N	\N	\N	\N	\N	\N	\N	\N
100	40	0.4	0.99	0	\N	\N	\N	\N	\N	\N	\N	\N
100	40	0.45	0.99	0	\N	\N	\N	\N	\N	\N	\N	\N
100	40	0.5	0.99	0	\N	\N	\N	\N	\N	\N	\N	\N
100	40	0.55	0.99	0	\N	\N	\N	\N	\N	\N	\N	\N
100	40	0.6	0.99	0	\N	\N	\N	\N	\N	\N	\N	\N
100	40	0.65	0.99	0	\N	\N	\N	\N	\N	\N	\N	\N
100	40	0.7	0.99	0	\N	\N	\N	\N	\N	\N	\N	\N
100	40	0.75	0.99	0	\N	\N	\N	\N	\N	\N	\N	\N
100	40	0.8	0.99	0	\N	\N	\N	\N	\N	\N	\N	\N
100	40	0.85	0.99	0	\N	\N	\N	\N	\N	\N	\N	\N
100	40	0.9	0.99	0	\N	\N	\N	\N	\N	\N	\N	\N
100	40	0.95	0.99	0	\N	\N	\N	\N	\N	\N	\N	\N
100	80	0.1	0.99	0	\N	\N	\N	\N	\N	\N	\N	\N
100	80	0.15	0.99	0	\N	\N	\N	\N	\N	\N	\N	\N
100	80	0.2	0.99	0	\N	\N	\N	\N	\N	\N	\N	\N
100	80	0.25	0.99	0	\N	\N	\N	\N	\N	\N	\N	\N
100	80	0.3	0.99	0	\N	\N	\N	\N	\N	\N	\N	\N
100	80	0.35	0.99	0	\N	\N	\N	\N	\N	\N	\N	\N
100	80	0.4	0.99	0	\N	\N	\N	\N	\N	\N	\N	\N
100	80	0.45	0.99	0	\N	\N	\N	\N	\N	\N	\N	\N
100	80	0.5	0.99	0	\N	\N	\N	\N	\N	\N	\N	\N
100	80	0.55	0.99	0	\N	\N	\N	\N	\N	\N	\N	\N
100	80	0.6	0.99	0	\N	\N	\N	\N	\N	\N	\N	\N
100	80	0.65	0.99	0	\N	\N	\N	\N	\N	\N	\N	\N
100	80	0.7	0.99	0	\N	\N	\N	\N	\N	\N	\N	\N
100	80	0.75	0.99	0	\N	\N	\N	\N	\N	\N	\N	\N
100	80	0.8	0.99	0	\N	\N	\N	\N	\N	\N	\N	\N
100	80	0.85	0.99	0	\N	\N	\N	\N	\N	\N	\N	\N
100	80	0.9	0.99	0	\N	\N	\N	\N	\N	\N	\N	\N
100	80	0.95	0.99	0	\N	\N	\N	\N	\N	\N	\N	\N

## Sheet: mcl_unweighted
Clustering Results for Unweighted Network
(Worksheet 2 / 3)
MCL results for all parameters tested, at all noise levels for the unweighted network.
See "col_descriptions" worksheet for column descriptions.
addNoise	subNoise	inflation	numClusters	numProteins	PPV	Sensitivity	Acc	SepCl	SepCo	Sep
0	0	1.5	291	1628	0.864251	0.99687	0.928195	0.998089	0.711872	0.842919
0	0	1.6	292	1628	0.866093	0.996348	0.928941	0.997568	0.713946	0.843925
0	0	1.7	293	1628	0.871622	0.994262	0.930924	0.99632	0.715495	0.844311
0	0	1.8	293	1628	0.872236	0.992175	0.930275	0.996275	0.715462	0.844273
0	0	1.9	293	1628	0.872236	0.992175	0.930275	0.996275	0.715462	0.844273
0	0	2	294	1628	0.87285	0.991654	0.930357	0.994951	0.71695	0.844589
0	0	2.1	295	1628	0.874079	0.991132	0.930767	0.994228	0.718866	0.845409
0	0	2.2	295	1628	0.874079	0.991132	0.930767	0.994228	0.718866	0.845409
0	0	2.3	295	1628	0.874079	0.989567	0.930032	0.993997	0.718699	0.845212
0	0	2.4	295	1628	0.874079	0.989567	0.930032	0.993997	0.718699	0.845212
0	0	2.5	295	1628	0.874079	0.989567	0.930032	0.993997	0.718699	0.845212
0	0	2.6	295	1628	0.874079	0.989567	0.930032	0.993997	0.718699	0.845212
0	0	2.7	297	1628	0.875307	0.988524	0.930195	0.990773	0.721225	0.845322
0	0	2.8	297	1628	0.875307	0.988524	0.930195	0.990773	0.721225	0.845322
0	0	2.9	298	1628	0.87715	0.988002	0.930927	0.989985	0.723077	0.846071
0	0	3	298	1628	0.87715	0.988002	0.930927	0.989985	0.723077	0.846071
0	0	3.1	299	1628	0.88145	0.98748	0.93296	0.98956	0.725192	0.847125
0	0	3.2	300	1628	0.882064	0.986959	0.933038	0.986688	0.725506	0.846078
0	0	3.3	302	1628	0.882678	0.985394	0.932623	0.98245	0.727205	0.845247
0	0	3.4	304	1628	0.885135	0.984872	0.933673	0.980187	0.730335	0.846088
0	0	3.5	304	1628	0.885135	0.984872	0.933673	0.980187	0.730335	0.846088
0	0	3.6	305	1628	0.888821	0.982786	0.934623	0.979141	0.731956	0.846575
0	0	3.7	308	1628	0.891278	0.981221	0.935168	0.975921	0.736725	0.84793
0	0	3.8	308	1628	0.891278	0.981221	0.935168	0.975921	0.736725	0.84793
0	0	3.9	308	1628	0.891278	0.981221	0.935168	0.975921	0.736725	0.84793
0	0	4	308	1628	0.891278	0.981221	0.935168	0.975921	0.736725	0.84793
0	5	1.5	284	1610	0.865217	0.99684	0.9287	0.998042	0.694715	0.83268
0	5	1.6	285	1610	0.867081	0.996314	0.929454	0.997508	0.696789	0.833698
0	5	1.7	286	1610	0.872671	0.991575	0.930225	0.996042	0.698206	0.833932
0	5	1.8	287	1610	0.874534	0.989995	0.930475	0.994173	0.699333	0.833821
0	5	1.9	287	1610	0.874534	0.989995	0.930475	0.994173	0.699333	0.833821
0	5	2	289	1610	0.876398	0.988942	0.93097	0.992142	0.702767	0.835012
0	5	2.1	290	1610	0.87764	0.987888	0.931134	0.98987	0.703584	0.83454
0	5	2.2	290	1610	0.87764	0.987888	0.931134	0.98987	0.703584	0.83454
0	5	2.3	291	1610	0.880124	0.987888	0.932451	0.989594	0.705813	0.835744
0	5	2.4	291	1610	0.880124	0.987362	0.932202	0.989233	0.705556	0.83544
0	5	2.5	292	1610	0.88323	0.986309	0.933347	0.987436	0.706695	0.835354
0	5	2.6	293	1610	0.887578	0.985782	0.935392	0.987003	0.708803	0.836415
0	5	2.7	295	1610	0.890683	0.983676	0.936025	0.985169	0.712316	0.837706
0	5	2.8	296	1610	0.891304	0.985255	0.937103	0.982444	0.712754	0.836804
0	5	2.9	297	1610	0.89441	0.984729	0.938483	0.981847	0.714727	0.837707
0	5	3	297	1610	0.89441	0.984729	0.938483	0.981847	0.714727	0.837707
0	5	3.1	299	1610	0.897516	0.983149	0.939357	0.979149	0.717563	0.838213
0	5	3.2	300	1610	0.897516	0.981569	0.938602	0.975885	0.717563	0.836815
0	5	3.3	303	1610	0.900621	0.979463	0.939215	0.971158	0.721228	0.836915
0	5	3.4	304	1610	0.901242	0.978936	0.939286	0.969981	0.722731	0.837278
0	5	3.5	306	1610	0.904969	0.976303	0.93996	0.96749	0.725618	0.837871
0	5	3.6	306	1610	0.904969	0.976303	0.93996	0.96749	0.725618	0.837871
0	5	3.7	307	1610	0.906211	0.976303	0.940605	0.964947	0.726075	0.837033
0	5	3.8	310	1610	0.908075	0.974724	0.940809	0.958107	0.727973	0.83515
0	5	3.9	311	1610	0.909317	0.974197	0.941198	0.957093	0.729549	0.835611
0	5	4	312	1610	0.909317	0.97367	0.940944	0.954747	0.7301	0.834902
0	10	1.5	279	1596	0.865915	0.996817	0.929063	0.998005	0.682459	0.825287
0	10	1.6	281	1596	0.87218	0.995756	0.931922	0.996915	0.686601	0.827335
0	10	1.7	280	1596	0.864035	0.996286	0.927807	0.997162	0.684327	0.826066
0	10	1.8	283	1596	0.875313	0.990451	0.931104	0.993729	0.689278	0.82762
0	10	1.9	283	1596	0.875313	0.98939	0.930605	0.993191	0.688904	0.827172
0	10	2	284	1596	0.879699	0.98992	0.933184	0.992135	0.690604	0.827752
0	10	2.1	288	1596	0.890977	0.986207	0.937384	0.987021	0.696721	0.829264
0	10	2.2	288	1596	0.890977	0.986207	0.937384	0.987021	0.696721	0.829264
0	10	2.3	289	1596	0.892231	0.985676	0.93779	0.985567	0.69811	0.829478
0	10	2.4	292	1596	0.897243	0.984085	0.939661	0.982458	0.703132	0.831143
0	10	2.5	292	1596	0.897243	0.984085	0.939661	0.982458	0.703132	0.831143
0	10	2.6	292	1596	0.897243	0.984085	0.939661	0.982458	0.703132	0.831143
0	10	2.7	294	1596	0.899749	0.983024	0.940465	0.978781	0.705298	0.830863
0	10	2.8	298	1596	0.901629	0.980902	0.940431	0.968322	0.707255	0.827557
0	10	2.9	299	1596	0.901003	0.978249	0.938832	0.964778	0.707031	0.82591
0	10	3	300	1596	0.902882	0.976658	0.939046	0.962673	0.707848	0.825485
0	10	3.1	303	1596	0.904762	0.975597	0.939512	0.957899	0.711381	0.825488
0	10	3.2	304	1596	0.904762	0.974005	0.938745	0.954748	0.711381	0.824129
0	10	3.3	306	1596	0.904762	0.972944	0.938234	0.949046	0.711784	0.821898
0	10	3.4	307	1596	0.907895	0.970822	0.938831	0.947757	0.713141	0.822122
0	10	3.5	308	1596	0.908521	0.970292	0.938899	0.946708	0.714671	0.822548
0	10	3.6	310	1596	0.912281	0.9687	0.940067	0.94295	0.716457	0.821939
0	10	3.7	310	1596	0.912281	0.9687	0.940067	0.94295	0.716457	0.821939
0	10	3.8	314	1596	0.914787	0.966048	0.940068	0.934382	0.719107	0.819708
0	10	3.9	314	1596	0.914787	0.966048	0.940068	0.934382	0.719107	0.819708
0	10	4	317	1596	0.914787	0.963395	0.938777	0.926827	0.720108	0.816955
0	20	1.5	273	1568	0.874362	0.995151	0.932803	0.994857	0.665676	0.813789
0	20	1.6	274	1568	0.875638	0.994612	0.933231	0.993051	0.666902	0.813798
0	20	1.7	277	1568	0.884566	0.987069	0.934413	0.988087	0.670834	0.814151
0	20	1.8	278	1568	0.88648	0.987608	0.935678	0.986513	0.672183	0.81432
0	20	1.9	282	1568	0.888393	0.983836	0.934897	0.975646	0.674344	0.811123
0	20	2	284	1568	0.890944	0.982759	0.935726	0.973263	0.677467	0.812006
0	20	2.1	286	1568	0.897959	0.980065	0.938114	0.970072	0.680002	0.812189
0	20	2.2	287	1568	0.898597	0.977909	0.937415	0.967445	0.680531	0.811404
0	20	2.3	290	1568	0.903061	0.975216	0.938445	0.963807	0.685059	0.812566
0	20	2.4	291	1568	0.905612	0.975754	0.940029	0.963427	0.68715	0.813645
0	20	2.5	293	1568	0.908163	0.974138	0.940572	0.960221	0.68957	0.81372
0	20	2.6	294	1568	0.908801	0.973599	0.940642	0.95739	0.689884	0.812704
0	20	2.7	297	1568	0.912628	0.971444	0.941577	0.952591	0.693431	0.812746
0	20	2.8	305	1568	0.913265	0.967134	0.939814	0.929024	0.694491	0.803242
0	20	2.9	309	1568	0.916454	0.959591	0.937774	0.918639	0.695734	0.799455
0	20	3	310	1568	0.91773	0.959052	0.938163	0.918143	0.697609	0.800315
0	20	3.1	313	1568	0.91773	0.955819	0.936581	0.910338	0.698372	0.797342
0	20	3.2	315	1568	0.91773	0.951509	0.934466	0.905368	0.698997	0.795519
0	20	3.3	315	1568	0.91773	0.951509	0.934466	0.905368	0.698997	0.795519
0	20	3.4	317	1568	0.919005	0.949892	0.934321	0.902694	0.701358	0.795683
0	20	3.5	319	1568	0.920918	0.950431	0.935558	0.898782	0.702724	0.79473
0	20	3.6	319	1568	0.920918	0.950431	0.935558	0.898782	0.702724	0.79473
0	20	3.7	326	1568	0.920918	0.943966	0.932371	0.880148	0.703255	0.786745
0	20	3.8	332	1568	0.92602	0.934806	0.930403	0.867676	0.70605	0.782703
0	20	3.9	333	1568	0.926658	0.932651	0.92965	0.866878	0.707525	0.783159
0	20	4	337	1568	0.926658	0.930496	0.928575	0.857055	0.70791	0.778921
0	40	1.5	251	1469	0.874064	0.988604	0.929571	0.978367	0.601888	0.767377
0	40	1.6	255	1469	0.88904	0.985185	0.935879	0.972051	0.607532	0.768473
0	40	1.7	259	1469	0.899251	0.981197	0.939331	0.966162	0.613323	0.769786
0	40	1.8	264	1469	0.906739	0.977208	0.941314	0.957005	0.619239	0.769815
0	40	1.9	272	1469	0.914227	0.969231	0.941327	0.937148	0.624765	0.765178
0	40	2	274	1469	0.914227	0.965242	0.939389	0.93093	0.625184	0.762891
0	40	2.1	275	1469	0.915589	0.964103	0.939533	0.928515	0.625837	0.762299
0	40	2.2	283	1469	0.922396	0.954416	0.938269	0.906747	0.628945	0.755178
0	40	2.3	293	1469	0.923758	0.94302	0.933339	0.877243	0.629981	0.743402
0	40	2.4	297	1469	0.93533	0.936752	0.936041	0.872499	0.635128	0.744411
0	40	2.5	301	1469	0.936011	0.932764	0.934386	0.861269	0.635397	0.739762
0	40	2.6	305	1469	0.936692	0.928205	0.932439	0.851984	0.6369	0.736633
0	40	2.7	308	1469	0.936692	0.923077	0.929859	0.845785	0.638485	0.734861
0	40	2.8	320	1469	0.941457	0.910541	0.92587	0.817459	0.641145	0.723954
0	40	2.9	326	1469	0.942138	0.904843	0.923302	0.802992	0.641607	0.717778
0	40	3	337	1469	0.942138	0.894587	0.918054	0.777356	0.64208	0.706488
0	40	3.1	350	1469	0.950306	0.873504	0.911096	0.75187	0.644986	0.69638
0	40	3.2	355	1469	0.951668	0.867806	0.90877	0.741875	0.645504	0.692014
0	40	3.3	366	1469	0.951668	0.860399	0.904883	0.721117	0.646884	0.682993
0	40	3.4	373	1469	0.952349	0.853561	0.901603	0.70821	0.647457	0.677153
0	40	3.5	378	1469	0.953029	0.846154	0.898003	0.69922	0.647807	0.673023
0	40	3.6	385	1469	0.953029	0.838746	0.894064	0.686787	0.648071	0.667148
0	40	3.7	391	1469	0.952349	0.833618	0.891008	0.676305	0.648126	0.662065
0	40	3.8	400	1469	0.953029	0.821652	0.884906	0.661558	0.648586	0.65504
0	40	3.9	411	1469	0.954391	0.813675	0.881229	0.644237	0.648974	0.646602
0	40	4	420	1469	0.954391	0.805128	0.876588	0.630866	0.649421	0.640077
0	80	1.5	208	1066	0.918386	0.861937	0.889714	0.776299	0.39576	0.554282
0	80	1.6	229	1066	0.932458	0.823036	0.87604	0.71496	0.401289	0.535636
0	80	1.7	239	1066	0.937148	0.767353	0.848012	0.688059	0.403054	0.526617
0	80	1.8	252	1066	0.944653	0.737605	0.834734	0.65497	0.40454	0.514744
0	80	1.9	279	1066	0.95122	0.673532	0.800423	0.597893	0.408853	0.494419
0	80	2	301	1066	0.956848	0.643021	0.784393	0.559655	0.412883	0.4807
0	80	2.1	321	1066	0.9606	0.591152	0.753565	0.526184	0.413983	0.466724
0	80	2.2	364	1066	0.963415	0.527079	0.712598	0.464498	0.414405	0.438737
0	80	2.3	433	1066	0.968105	0.489703	0.688537	0.392663	0.416723	0.404514
0	80	2.4	477	1066	0.970919	0.475973	0.679802	0.357248	0.417665	0.386277
0	80	2.5	514	1066	0.971857	0.466819	0.673559	0.331848	0.418063	0.372469
0	80	2.6	535	1066	0.973734	0.464531	0.672554	0.319165	0.418513	0.365479
0	80	2.7	547	1066	0.973734	0.454615	0.665337	0.313268	0.419994	0.362727
0	80	2.8	566	1066	0.974672	0.446224	0.659486	0.302953	0.420273	0.356823
0	80	2.9	575	1066	0.97561	0.440885	0.655844	0.298631	0.420865	0.354519
0	80	3	585	1066	0.976548	0.437071	0.653315	0.293748	0.421182	0.351741
0	80	3.1	593	1066	0.976548	0.43402	0.651031	0.289478	0.420737	0.34899
0	80	3.2	604	1066	0.976548	0.429443	0.647589	0.284216	0.420751	0.345809
0	80	3.3	609	1066	0.977486	0.42868	0.647325	0.282021	0.420958	0.344556
0	80	3.4	619	1066	0.979362	0.424104	0.644477	0.278273	0.422183	0.342756
0	80	3.5	622	1066	0.979362	0.421815	0.642736	0.27693	0.422183	0.341929
0	80	3.6	628	1066	0.979362	0.418764	0.640408	0.274979	0.423252	0.341153
0	80	3.7	639	1066	0.979362	0.415713	0.63807	0.270563	0.42375	0.338602
0	80	3.8	647	1066	0.9803	0.414188	0.637203	0.26737	0.423991	0.336694
0	80	3.9	657	1066	0.981238	0.411899	0.635745	0.263638	0.424535	0.33455
0	80	4	661	1066	0.982176	0.409611	0.634279	0.262295	0.424944	0.333857
5	0	1.5	243	1628	0.804054	0.988002	0.891295	0.985441	0.586917	0.760508
5	0	1.6	257	1628	0.822482	0.986437	0.900737	0.982953	0.619164	0.780134
5	0	1.7	274	1628	0.84828	0.985394	0.91427	0.983163	0.660262	0.805695
5	0	1.8	279	1628	0.855037	0.984872	0.917661	0.985515	0.673918	0.814958
5	0	1.9	284	1628	0.861179	0.983829	0.920464	0.983107	0.68432	0.820219
5	0	2	292	1628	0.869779	0.984351	0.925293	0.982241	0.702977	0.830959
5	0	2.1	293	1628	0.871007	0.984351	0.925946	0.98226	0.705397	0.832396
5	0	2.2	295	1628	0.872236	0.982786	0.925862	0.978422	0.707438	0.831969
5	0	2.3	297	1628	0.873464	0.982264	0.926268	0.974659	0.709494	0.831574
5	0	2.4	300	1628	0.875307	0.981221	0.926752	0.969079	0.712558	0.830978
5	0	2.5	302	1628	0.876536	0.980177	0.926909	0.963966	0.713524	0.829344
5	0	2.6	304	1628	0.878378	0.979656	0.927636	0.961766	0.71661	0.830187
5	0	2.7	310	1628	0.88145	0.976526	0.927771	0.948221	0.720462	0.826534
5	0	2.8	312	1628	0.882678	0.976526	0.928417	0.946416	0.72373	0.827617
5	0	2.9	314	1628	0.883292	0.975483	0.928244	0.941273	0.724411	0.825753
5	0	3	316	1628	0.886978	0.972874	0.928934	0.937658	0.726226	0.825198
5	0	3.1	321	1628	0.888821	0.970266	0.928651	0.925459	0.728118	0.82088
5	0	3.2	324	1628	0.894349	0.969223	0.931033	0.921873	0.732076	0.821512
5	0	3.3	326	1628	0.894963	0.968179	0.930852	0.917756	0.733305	0.820363
5	0	3.4	329	1628	0.896192	0.966093	0.930486	0.911789	0.735242	0.818771
5	0	3.5	333	1628	0.898034	0.964006	0.930436	0.904178	0.737969	0.816857
5	0	3.6	340	1628	0.901106	0.959833	0.930006	0.889073	0.740894	0.811609
5	0	3.7	347	1628	0.902948	0.956703	0.929437	0.873783	0.743144	0.80582
5	0	3.8	350	1628	0.90602	0.954617	0.930001	0.870886	0.747083	0.806613
5	0	3.9	358	1628	0.907862	0.951487	0.929419	0.85597	0.751072	0.801807
5	0	4	360	1628	0.908477	0.950965	0.929478	0.852603	0.752297	0.800882
5	5	1.5	227	1619	0.782582	0.985325	0.878122	0.980868	0.545728	0.731633
5	5	1.6	251	1619	0.817171	0.982704	0.896124	0.975119	0.599889	0.764829
5	5	1.7	264	1619	0.838789	0.980084	0.906688	0.97741	0.632442	0.786228
5	5	1.8	269	1619	0.846201	0.979036	0.910198	0.976344	0.643717	0.792773
5	5	1.9	273	1619	0.85176	0.980084	0.913672	0.977668	0.654175	0.799729
5	5	2	282	1619	0.859172	0.976939	0.916165	0.96396	0.666267	0.801408
5	5	2.1	288	1619	0.867202	0.976415	0.92019	0.963646	0.680221	0.809624
5	5	2.2	292	1619	0.871526	0.976939	0.922728	0.962476	0.688831	0.814237
5	5	2.3	297	1619	0.872761	0.974843	0.922391	0.950865	0.692174	0.811273
5	5	2.4	302	1619	0.877085	0.972746	0.923678	0.944379	0.699026	0.812494
5	5	2.5	303	1619	0.879555	0.97065	0.923981	0.942757	0.700136	0.81244
5	5	2.6	307	1619	0.882026	0.967505	0.923777	0.932731	0.701834	0.809087
5	5	2.7	315	1619	0.890673	0.963312	0.926281	0.921038	0.711096	0.809287
5	5	2.8	318	1619	0.894997	0.960692	0.927263	0.914119	0.712475	0.807023
5	5	2.9	324	1619	0.897468	0.956499	0.926513	0.899165	0.714043	0.801276
5	5	3	329	1619	0.898703	0.955451	0.926643	0.889784	0.717497	0.79901
5	5	3.1	335	1619	0.903027	0.952306	0.927339	0.878485	0.721305	0.796025
5	5	3.2	341	1619	0.906733	0.951258	0.928728	0.869983	0.727118	0.79535
5	5	3.3	345	1619	0.908586	0.949686	0.928908	0.864693	0.731174	0.795136
5	5	3.4	353	1619	0.911056	0.944969	0.927857	0.849608	0.735078	0.790271
5	5	3.5	362	1619	0.914762	0.939727	0.927161	0.832633	0.738758	0.784292
5	5	3.6	365	1619	0.914762	0.937107	0.925867	0.826124	0.739057	0.781379
5	5	3.7	372	1619	0.91538	0.932914	0.924105	0.810489	0.738975	0.773907
5	5	3.8	375	1619	0.91538	0.930818	0.923066	0.803764	0.738754	0.770574
5	5	3.9	383	1619	0.916615	0.926101	0.921346	0.789693	0.741305	0.765117
5	5	4	391	1619	0.919704	0.920335	0.920019	0.776214	0.743871	0.75987
5	10	1.5	223	1615	0.782663	0.980042	0.875809	0.976174	0.533546	0.721688
5	10	1.6	241	1615	0.810526	0.980567	0.891502	0.977544	0.577422	0.751302
5	10	1.7	254	1615	0.827864	0.982668	0.901951	0.981214	0.610854	0.774196
5	10	1.8	265	1615	0.840867	0.983193	0.90925	0.980134	0.636607	0.789911
5	10	1.9	275	1615	0.853251	0.981092	0.914941	0.976831	0.658404	0.801966
5	10	2	277	1615	0.859443	0.977941	0.916779	0.972772	0.660436	0.801532
5	10	2.1	284	1615	0.870588	0.976366	0.921961	0.969988	0.675188	0.809274
5	10	2.2	289	1615	0.874923	0.973214	0.922761	0.961684	0.681193	0.809378
5	10	2.3	295	1615	0.882972	0.971113	0.925995	0.953845	0.689668	0.811071
5	10	2.4	300	1615	0.887926	0.970588	0.928337	0.948187	0.697197	0.813064
5	10	2.5	305	1615	0.89226	0.969013	0.929845	0.938302	0.701427	0.811265
5	10	2.6	307	1615	0.892879	0.968487	0.929915	0.933615	0.702499	0.809854
5	10	2.7	316	1615	0.893498	0.96271	0.927459	0.910985	0.705567	0.801724
5	10	2.8	322	1615	0.897833	0.958508	0.927675	0.898927	0.709447	0.798587
5	10	2.9	329	1615	0.901548	0.952731	0.926786	0.884181	0.712979	0.793979
5	10	3	342	1615	0.907121	0.945903	0.926309	0.856239	0.71773	0.783931
5	10	3.1	349	1615	0.910217	0.942227	0.926084	0.841902	0.720156	0.778653
5	10	3.2	356	1615	0.913313	0.93855	0.925846	0.82728	0.721843	0.772765
5	10	3.3	363	1615	0.913932	0.935399	0.924603	0.812723	0.723084	0.766594
5	10	3.4	369	1615	0.91517	0.931197	0.923149	0.80197	0.725311	0.762678
5	10	3.5	378	1615	0.918266	0.92542	0.921836	0.786541	0.728707	0.757072
5	10	3.6	385	1615	0.918266	0.920168	0.919217	0.772691	0.729132	0.750595
5	10	3.7	392	1615	0.920124	0.914391	0.917253	0.76083	0.730994	0.745763
5	10	3.8	403	1615	0.92322	0.908613	0.915888	0.74376	0.734645	0.739188
5	10	3.9	410	1615	0.928173	0.903361	0.915683	0.733154	0.736748	0.734949
5	10	4	420	1615	0.928793	0.898109	0.913322	0.71704	0.738129	0.727508
5	20	1.5	224	1601	0.786384	0.971958	0.874261	0.961728	0.528007	0.7126
5	20	1.6	243	1601	0.815116	0.970899	0.889604	0.957868	0.570495	0.739229
5	20	1.7	253	1601	0.831355	0.966138	0.896216	0.95331	0.591146	0.750696
5	20	1.8	263	1601	0.846346	0.96455	0.903517	0.948469	0.61139	0.761502
5	20	1.9	271	1601	0.852592	0.962963	0.906099	0.940329	0.624581	0.766363
5	20	2	280	1601	0.858838	0.959788	0.907911	0.929092	0.637612	0.769675
5	20	2.1	293	1601	0.869457	0.955556	0.91149	0.911935	0.654895	0.772801
5	20	2.2	299	1601	0.87945	0.951323	0.914681	0.902809	0.661618	0.772861
5	20	2.3	310	1601	0.886321	0.944444	0.914921	0.888691	0.675231	0.774643
5	20	2.4	320	1601	0.895066	0.940741	0.917619	0.876245	0.687251	0.776016
5	20	2.5	332	1601	0.900062	0.932804	0.916287	0.851992	0.693288	0.768554
5	20	2.6	345	1601	0.906933	0.924339	0.915595	0.830286	0.70208	0.763497
5	20	2.7	360	1601	0.909432	0.913757	0.911592	0.798593	0.70464	0.750147
5	20	2.8	372	1601	0.91193	0.907937	0.909931	0.777934	0.709293	0.742821
5	20	2.9	379	1601	0.912555	0.902116	0.907321	0.764613	0.710265	0.736938
5	20	3	389	1601	0.917552	0.893651	0.905522	0.750198	0.715262	0.732522
5	20	3.1	403	1601	0.922548	0.884656	0.903404	0.727644	0.718726	0.723171
5	20	3.2	409	1601	0.924422	0.883069	0.903509	0.720523	0.722289	0.721406
5	20	3.3	419	1601	0.926296	0.877249	0.901439	0.7068	0.725856	0.716264
5	20	3.4	427	1601	0.926296	0.872487	0.898989	0.69381	0.72612	0.709781
5	20	3.5	434	1601	0.928795	0.86455	0.896097	0.683881	0.727462	0.705335
5	20	3.6	444	1601	0.930668	0.859788	0.894527	0.668844	0.72786	0.697729
5	20	3.7	451	1601	0.931918	0.855556	0.892921	0.66048	0.73009	0.694413
5	20	3.8	469	1601	0.932542	0.843915	0.887123	0.637561	0.732883	0.683562
5	20	3.9	479	1601	0.934416	0.842328	0.887178	0.626345	0.735341	0.678658
5	20	4	494	1601	0.934416	0.831746	0.881588	0.609113	0.737504	0.670241
5	40	1.5	211	1549	0.777276	0.95264	0.860502	0.916668	0.474061	0.659209
5	40	1.6	229	1549	0.800516	0.952096	0.873023	0.911314	0.511497	0.682741
5	40	1.7	243	1549	0.821175	0.946108	0.881431	0.899752	0.535882	0.694378
5	40	1.8	256	1549	0.833441	0.938487	0.884406	0.879392	0.551775	0.696582
5	40	1.9	266	1549	0.841188	0.931954	0.885409	0.865052	0.56398	0.698478
5	40	2	285	1549	0.856036	0.917256	0.886118	0.836533	0.584343	0.699158
5	40	2.1	305	1549	0.870239	0.900925	0.885449	0.800773	0.598617	0.692355
5	40	2.2	321	1549	0.875403	0.887316	0.88134	0.771037	0.606625	0.683908
5	40	2.3	343	1549	0.885733	0.873163	0.879425	0.738772	0.621075	0.677372
5	40	2.4	364	1549	0.892189	0.860098	0.875996	0.706678	0.630468	0.667486
5	40	2.5	377	1549	0.89348	0.851932	0.872459	0.685834	0.633724	0.659264
5	40	2.6	398	1549	0.894771	0.839956	0.866931	0.654404	0.638364	0.646334
5	40	2.7	420	1549	0.900581	0.825259	0.862098	0.625905	0.644314	0.635043
5	40	2.8	446	1549	0.901227	0.800218	0.849222	0.594183	0.649523	0.621237
5	40	2.9	468	1549	0.904454	0.781165	0.840552	0.568967	0.652639	0.609369
5	40	3	487	1549	0.907682	0.758302	0.829637	0.550104	0.656619	0.601006
5	40	3.1	503	1549	0.91091	0.755035	0.829319	0.53734	0.662456	0.596627
5	40	3.2	522	1549	0.912201	0.737616	0.820277	0.519007	0.664024	0.587055
5	40	3.3	551	1549	0.914784	0.708764	0.805212	0.49407	0.667237	0.574162
5	40	3.4	574	1549	0.91672	0.691345	0.796097	0.476014	0.669686	0.564606
5	40	3.5	594	1549	0.917366	0.668481	0.783098	0.461598	0.672033	0.556964
5	40	3.6	614	1549	0.917366	0.651606	0.77315	0.446858	0.672477	0.54818
5	40	3.7	629	1549	0.917366	0.644529	0.76894	0.436697	0.673241	0.54222
5	40	3.8	648	1549	0.919948	0.635275	0.764474	0.425983	0.676561	0.536846
5	40	3.9	664	1549	0.922531	0.627654	0.76094	0.41793	0.68016	0.533159
5	40	4	678	1549	0.923822	0.617311	0.755172	0.410369	0.681936	0.529004
5	80	1.5	225	1362	0.661527	0.70563	0.683223	0.548728	0.302607	0.407491
5	80	1.6	275	1362	0.695301	0.649327	0.671921	0.510228	0.343903	0.41889
5	80	1.7	312	1362	0.711454	0.594859	0.65055	0.482993	0.369348	0.422365
5	80	1.8	358	1362	0.729809	0.570379	0.645188	0.448244	0.393312	0.419881
5	80	1.9	411	1362	0.751101	0.542228	0.638175	0.414438	0.417485	0.415959
5	80	2	467	1362	0.765786	0.50612	0.622559	0.373994	0.428077	0.400123
5	80	2.1	515	1362	0.773862	0.467564	0.601523	0.347986	0.439248	0.390963
5	80	2.2	572	1362	0.781204	0.442472	0.58793	0.32005	0.448698	0.378954
5	80	2.3	610	1362	0.786344	0.431457	0.582472	0.30654	0.458308	0.37482
5	80	2.4	648	1362	0.792217	0.421053	0.577551	0.292727	0.464919	0.36891
5	80	2.5	678	1362	0.793686	0.411261	0.571325	0.28206	0.468718	0.363603
5	80	2.6	704	1362	0.797357	0.405753	0.568797	0.274793	0.474153	0.360962
5	80	2.7	719	1362	0.799559	0.400245	0.565703	0.270322	0.476377	0.358853
5	80	2.8	730	1362	0.801028	0.395349	0.562748	0.268143	0.479765	0.358672
5	80	2.9	739	1362	0.802496	0.391677	0.560642	0.266497	0.482699	0.358661
5	80	3	741	1362	0.803231	0.391677	0.560898	0.26599	0.483085	0.358463
5	80	3.1	754	1362	0.805433	0.387393	0.558587	0.264091	0.488051	0.359012
5	80	3.2	760	1362	0.806167	0.384945	0.557073	0.26293	0.489772	0.358854
5	80	3.3	776	1362	0.809838	0.381885	0.556116	0.259607	0.493762	0.358028
5	80	3.4	793	1362	0.814244	0.377601	0.55449	0.257175	0.499852	0.358538
5	80	3.5	797	1362	0.814244	0.375765	0.55314	0.255884	0.499852	0.357637
5	80	3.6	804	1362	0.814244	0.373929	0.551787	0.254088	0.500703	0.356683
5	80	3.7	820	1362	0.819383	0.372093	0.552166	0.253077	0.508635	0.358781
5	80	3.8	828	1362	0.820852	0.370869	0.55175	0.251419	0.510232	0.358165
5	80	3.9	838	1362	0.823054	0.367809	0.550206	0.250162	0.513813	0.35852
5	80	4	847	1362	0.823054	0.362913	0.546532	0.247851	0.514535	0.357111
10	0	1.5	208	1628	0.756757	0.979656	0.861023	0.97712	0.498139	0.697669
10	0	1.6	232	1628	0.789926	0.980177	0.879925	0.974542	0.554151	0.734877
10	0	1.7	251	1628	0.815111	0.980699	0.894079	0.974036	0.599223	0.76398
10	0	1.8	261	1628	0.832924	0.980699	0.903796	0.9757	0.624161	0.78038
10	0	1.9	275	1628	0.84828	0.978091	0.910876	0.969827	0.653682	0.796215
10	0	2	286	1628	0.859951	0.976526	0.916387	0.963575	0.675447	0.806749
10	0	2.1	296	1628	0.869165	0.976526	0.921283	0.958425	0.695328	0.816345
10	0	2.2	300	1628	0.873464	0.977569	0.924052	0.958201	0.70456	0.821651
10	0	2.3	307	1628	0.878378	0.974961	0.92541	0.945823	0.711685	0.820444
10	0	2.4	315	1628	0.882064	0.970788	0.925363	0.927708	0.716245	0.815148
10	0	2.5	321	1628	0.888206	0.968701	0.927581	0.921399	0.724925	0.817279
10	0	2.6	331	1628	0.892506	0.962441	0.926814	0.899932	0.730092	0.810576
10	0	2.7	336	1628	0.893735	0.95879	0.925691	0.888083	0.731362	0.805922
10	0	2.8	348	1628	0.896806	0.952008	0.923995	0.86424	0.737146	0.798167
10	0	2.9	358	1628	0.904791	0.945749	0.925043	0.847661	0.743781	0.794024
10	0	3	368	1628	0.907862	0.941054	0.924309	0.828744	0.747494	0.787071
10	0	3.1	370	1628	0.908477	0.940532	0.924365	0.826066	0.749128	0.786657
10	0	3.2	375	1628	0.911548	0.936359	0.92387	0.816452	0.750416	0.782738
10	0	3.3	383	1628	0.912162	0.932186	0.92212	0.801725	0.7526	0.776774
10	0	3.4	391	1628	0.913391	0.928534	0.920931	0.786916	0.754128	0.770348
10	0	3.5	404	1628	0.917076	0.921753	0.919411	0.765243	0.757741	0.761483
10	0	3.6	413	1628	0.918919	0.917058	0.917988	0.750329	0.759525	0.754913
10	0	3.7	428	1628	0.920147	0.908712	0.914412	0.726279	0.761881	0.743867
10	0	3.8	438	1628	0.92199	0.903495	0.912696	0.711303	0.763604	0.73699
10	0	3.9	448	1628	0.92199	0.898279	0.910057	0.695767	0.763979	0.729076
10	0	4	459	1628	0.924447	0.89254	0.908354	0.681463	0.766646	0.722801
10	5	1.5	200	1622	0.747226	0.969649	0.851203	0.963434	0.472271	0.674539
10	5	1.6	224	1622	0.782367	0.973836	0.872867	0.967184	0.531003	0.716643
10	5	1.7	242	1622	0.807645	0.975406	0.88757	0.966394	0.573205	0.744273
10	5	1.8	260	1622	0.831073	0.972266	0.898901	0.961451	0.61269	0.76751
10	5	1.9	270	1622	0.84217	0.973836	0.905613	0.959176	0.634749	0.780279
10	5	2	277	1622	0.847719	0.971743	0.907615	0.950106	0.645047	0.782856
10	5	2.1	287	1622	0.856967	0.968603	0.911076	0.938834	0.660405	0.787407
10	5	2.2	302	1622	0.868064	0.96494	0.915221	0.919971	0.680959	0.791494
10	5	2.3	308	1622	0.871763	0.96337	0.916423	0.912682	0.688985	0.792984
10	5	2.4	318	1622	0.882244	0.959707	0.920161	0.904043	0.704621	0.798128
10	5	2.5	326	1622	0.888409	0.954474	0.920849	0.889808	0.710974	0.795381
10	5	2.6	340	1622	0.897657	0.947671	0.922325	0.861278	0.717732	0.786236
10	5	2.7	348	1622	0.89889	0.940345	0.919384	0.842195	0.718343	0.777808
10	5	2.8	362	1622	0.899507	0.930926	0.915082	0.812722	0.721091	0.765537
10	5	2.9	372	1622	0.903822	0.925693	0.914693	0.793066	0.72309	0.75727
10	5	3	387	1622	0.907522	0.917844	0.912668	0.765303	0.725913	0.745348
10	5	3.1	404	1622	0.913687	0.911041	0.912363	0.740176	0.73292	0.736539
10	5	3.2	420	1622	0.920469	0.901099	0.910732	0.720658	0.741854	0.731179
10	5	3.3	433	1622	0.924168	0.896913	0.910438	0.706766	0.750073	0.728098
10	5	3.4	441	1622	0.924784	0.89168	0.908081	0.69502	0.751235	0.722581
10	5	3.5	451	1622	0.925401	0.8854	0.90518	0.680521	0.752242	0.715484
10	5	3.6	467	1622	0.928483	0.877551	0.902658	0.661241	0.756861	0.707437
10	5	3.7	484	1622	0.929716	0.860283	0.894326	0.639653	0.758804	0.696686
10	5	3.8	496	1622	0.933416	0.861852	0.896921	0.626807	0.762001	0.691106
10	5	3.9	508	1622	0.934032	0.854526	0.893395	0.613933	0.764406	0.68505
10	5	4	526	1622	0.934649	0.845631	0.889026	0.594136	0.765969	0.674603
10	10	1.5	197	1620	0.743827	0.960712	0.845343	0.948241	0.457852	0.658903
10	10	1.6	219	1620	0.77716	0.964903	0.865959	0.95132	0.510635	0.696977
10	10	1.7	238	1620	0.803704	0.967522	0.881817	0.955416	0.557326	0.729711
10	10	1.8	253	1620	0.820988	0.970665	0.892695	0.955931	0.592771	0.752761
10	10	1.9	262	1620	0.829012	0.971189	0.897289	0.948978	0.609393	0.76046
10	10	2	276	1620	0.848148	0.966475	0.90538	0.937584	0.634248	0.771143
10	10	2.1	289	1620	0.861728	0.963855	0.911362	0.925393	0.655487	0.778834
10	10	2.2	301	1620	0.869753	0.959665	0.913604	0.906792	0.668981	0.778862
10	10	2.3	313	1620	0.879012	0.955474	0.916446	0.890893	0.683455	0.780311
10	10	2.4	327	1620	0.888272	0.948664	0.917971	0.86553	0.693697	0.774865
10	10	2.5	340	1620	0.893827	0.941331	0.917271	0.838903	0.699085	0.76581
10	10	2.6	356	1620	0.898765	0.932949	0.915698	0.809192	0.70606	0.755869
10	10	2.7	372	1620	0.903086	0.926663	0.914799	0.784366	0.715157	0.748963
10	10	2.8	384	1620	0.905556	0.919853	0.912676	0.76284	0.717967	0.740064
10	10	2.9	394	1620	0.905556	0.913043	0.909292	0.744315	0.718775	0.731434
10	10	3	406	1620	0.908025	0.906757	0.907391	0.727526	0.72396	0.725741
10	10	3.1	424	1620	0.911728	0.895233	0.903443	0.702938	0.730504	0.716588
10	10	3.2	439	1620	0.914198	0.886328	0.900155	0.683378	0.735302	0.708865
10	10	3.3	453	1620	0.916667	0.879518	0.8979	0.664398	0.737677	0.700079
10	10	3.4	467	1620	0.92037	0.86747	0.893529	0.645769	0.739152	0.690884
10	10	3.5	473	1620	0.92284	0.862232	0.892021	0.638559	0.740291	0.687546
10	10	3.6	493	1620	0.928395	0.84966	0.888155	0.618792	0.747708	0.680203
10	10	3.7	512	1620	0.933951	0.83604	0.88364	0.599912	0.75283	0.672036
10	10	3.8	529	1620	0.93642	0.827658	0.880361	0.582212	0.754878	0.662947
10	10	3.9	543	1620	0.938272	0.821896	0.878158	0.569021	0.7573	0.656444
10	10	4	555	1620	0.940123	0.815086	0.875375	0.558809	0.760145	0.651748
10	20	1.5	194	1614	0.738538	0.953232	0.839046	0.935349	0.444749	0.644977
10	20	1.6	216	1614	0.768897	0.956385	0.857532	0.938229	0.496709	0.682662
10	20	1.7	238	1614	0.800496	0.949553	0.871845	0.92453	0.539309	0.706122
10	20	1.8	253	1614	0.820942	0.946926	0.881686	0.921688	0.571537	0.725795
10	20	1.9	271	1614	0.833333	0.943773	0.886836	0.892835	0.593035	0.727655
10	20	2	289	1614	0.851921	0.936942	0.89342	0.86625	0.613593	0.729058
10	20	2.1	302	1614	0.859975	0.933263	0.89587	0.851871	0.630552	0.732905
10	20	2.2	318	1614	0.868649	0.925381	0.896567	0.830372	0.647201	0.733088
10	20	2.3	335	1614	0.876704	0.920652	0.898409	0.806858	0.662494	0.731121
10	20	2.4	354	1614	0.887856	0.911718	0.899708	0.783633	0.679917	0.729935
10	20	2.5	376	1614	0.889715	0.897005	0.893352	0.745205	0.686757	0.715384
10	20	2.6	398	1614	0.89715	0.885444	0.891278	0.713702	0.696209	0.704901
10	20	2.7	412	1614	0.903346	0.877036	0.890094	0.697076	0.70391	0.700485
10	20	2.8	433	1614	0.910161	0.867578	0.888614	0.671478	0.712623	0.691744
10	20	2.9	457	1614	0.916976	0.85444	0.885156	0.646457	0.724095	0.684176
10	20	3	477	1614	0.920074	0.84288	0.880632	0.624453	0.730059	0.675195
10	20	3.1	500	1614	0.925651	0.825013	0.873884	0.59877	0.733786	0.662849
10	20	3.2	517	1614	0.927509	0.811876	0.867769	0.581125	0.736377	0.654162
10	20	3.3	536	1614	0.929368	0.802417	0.863563	0.562937	0.739545	0.645226
10	20	3.4	555	1614	0.931227	0.78928	0.857321	0.544354	0.740482	0.634889
10	20	3.5	575	1614	0.931846	0.775617	0.850151	0.5275	0.743413	0.626219
10	20	3.6	581	1614	0.931846	0.772465	0.848421	0.522589	0.744178	0.623618
10	20	3.7	600	1614	0.934944	0.761429	0.843738	0.508092	0.747194	0.616152
10	20	3.8	623	1614	0.939901	0.747241	0.838053	0.493616	0.753733	0.609963
10	20	3.9	647	1614	0.94052	0.728324	0.827649	0.477819	0.757718	0.601708
10	20	4	669	1614	0.942999	0.710983	0.818814	0.463495	0.759996	0.59351
10	40	1.5	174	1581	0.70525	0.919251	0.805172	0.868458	0.370372	0.567144
10	40	1.6	200	1581	0.741303	0.916578	0.824295	0.856886	0.420042	0.59994
10	40	1.7	227	1581	0.772296	0.908556	0.83766	0.832651	0.463264	0.621078
10	40	1.8	253	1581	0.795699	0.899465	0.845993	0.806204	0.499926	0.634856
10	40	1.9	282	1581	0.818469	0.883422	0.850326	0.765303	0.528959	0.63625
10	40	2	312	1581	0.829855	0.865775	0.847625	0.713934	0.545949	0.624317
10	40	2.1	358	1581	0.84883	0.847059	0.847944	0.66463	0.58318	0.622575
10	40	2.2	394	1581	0.860848	0.825134	0.842801	0.628489	0.606923	0.617612
10	40	2.3	419	1581	0.8716	0.812299	0.841428	0.608016	0.624409	0.616158
10	40	2.4	449	1581	0.873498	0.785561	0.828364	0.573632	0.631277	0.601765
10	40	2.5	481	1581	0.886781	0.765775	0.82406	0.544549	0.64198	0.591261
10	40	2.6	510	1581	0.891841	0.747594	0.816538	0.519468	0.649335	0.580782
10	40	2.7	544	1581	0.893106	0.725668	0.805046	0.49	0.653334	0.565804
10	40	2.8	578	1581	0.895636	0.699465	0.791496	0.463693	0.656899	0.551905
10	40	2.9	613	1581	0.898798	0.672727	0.77759	0.44178	0.663753	0.541509
10	40	3	654	1581	0.903226	0.640642	0.760687	0.418114	0.670212	0.529363
10	40	3.1	677	1581	0.905123	0.618182	0.748018	0.406363	0.674284	0.523454
10	40	3.2	705	1581	0.908918	0.595187	0.735511	0.393007	0.679092	0.516612
10	40	3.3	729	1581	0.910183	0.584492	0.72938	0.381434	0.681532	0.509862
10	40	3.4	757	1581	0.912713	0.571658	0.722329	0.369952	0.686406	0.503922
10	40	3.5	783	1581	0.914611	0.557754	0.714232	0.358615	0.688224	0.496797
10	40	3.6	810	1581	0.915876	0.539572	0.70298	0.347981	0.690844	0.490307
10	40	3.7	844	1581	0.917774	0.52246	0.692459	0.336816	0.696746	0.484433
10	40	3.8	875	1581	0.922201	0.507487	0.684109	0.328782	0.705109	0.481485
10	40	3.9	889	1581	0.922834	0.502139	0.680728	0.324182	0.706368	0.478531
10	40	4	896	1581	0.924099	0.496791	0.677558	0.322582	0.708416	0.47804
10	80	1.5	212	1488	0.549731	0.620904	0.584235	0.466516	0.242405	0.336283
10	80	1.6	277	1488	0.588038	0.563842	0.575813	0.422404	0.286779	0.348047
10	80	1.7	329	1488	0.61828	0.535593	0.575453	0.38984	0.314357	0.35007
10	80	1.8	411	1488	0.648522	0.501695	0.570403	0.351419	0.354003	0.352709
10	80	1.9	502	1488	0.672043	0.453672	0.552166	0.312188	0.384113	0.346288
10	80	2	585	1488	0.69422	0.407345	0.531777	0.28522	0.408956	0.34153
10	80	2.1	646	1488	0.711022	0.396045	0.530657	0.270857	0.428857	0.340821
10	80	2.2	710	1488	0.724462	0.381921	0.526011	0.258355	0.449589	0.340813
10	80	2.3	762	1488	0.735887	0.370056	0.521843	0.249172	0.465365	0.340523
10	80	2.4	806	1488	0.747312	0.361582	0.519822	0.245556	0.485093	0.345134
10	80	2.5	835	1488	0.756048	0.352542	0.516274	0.242372	0.496031	0.346734
10	80	2.6	864	1488	0.765457	0.348588	0.516555	0.240145	0.508542	0.349462
10	80	2.7	882	1488	0.770833	0.344633	0.515417	0.239183	0.517058	0.35167
10	80	2.8	892	1488	0.774194	0.340678	0.513567	0.238374	0.52115	0.352461
10	80	2.9	906	1488	0.777554	0.338418	0.51297	0.236663	0.52553	0.352666
10	80	3	920	1488	0.780242	0.335593	0.511707	0.235707	0.531496	0.353946
10	80	3.1	929	1488	0.782258	0.333898	0.511072	0.235003	0.535094	0.354611
10	80	3.2	942	1488	0.785618	0.331638	0.510432	0.233338	0.538737	0.354553
10	80	3.3	954	1488	0.788306	0.328249	0.508685	0.232205	0.542951	0.355072
10	80	3.4	967	1488	0.792339	0.324859	0.507344	0.231191	0.547946	0.355922
10	80	3.5	970	1488	0.793011	0.323729	0.506676	0.230567	0.548162	0.355511
10	80	3.6	979	1488	0.795027	0.322034	0.50599	0.229542	0.550788	0.355568
10	80	3.7	1003	1488	0.803091	0.316384	0.504069	0.228711	0.562248	0.358598
10	80	3.8	1015	1488	0.807796	0.314124	0.503734	0.227694	0.566445	0.359133
10	80	3.9	1024	1488	0.80914	0.311864	0.502336	0.227218	0.570273	0.359967
10	80	4	1035	1488	0.814516	0.310169	0.502631	0.2276	0.577369	0.362504
20	0	1.5	161	1628	0.686732	0.946792	0.806345	0.925983	0.3654	0.581682
20	0	1.6	205	1628	0.753071	0.955138	0.848108	0.929276	0.466916	0.658706
20	0	1.7	228	1628	0.783784	0.962963	0.868766	0.934793	0.522384	0.698799
20	0	1.8	250	1628	0.812039	0.965571	0.885484	0.93533	0.573119	0.732158
20	0	1.9	276	1628	0.837224	0.96192	0.897408	0.918009	0.621006	0.755042
20	0	2	296	1628	0.851966	0.95879	0.903801	0.895099	0.649386	0.762407
20	0	2.1	328	1628	0.874079	0.951487	0.911962	0.859451	0.690931	0.770598
20	0	2.2	349	1628	0.889435	0.944184	0.9164	0.835982	0.715092	0.773178
20	0	2.3	374	1628	0.901106	0.934794	0.917795	0.798175	0.73166	0.764194
20	0	2.4	386	1628	0.90602	0.926448	0.916177	0.780513	0.738427	0.759178
20	0	2.5	410	1628	0.912162	0.914971	0.913566	0.745085	0.748737	0.746909
20	0	2.6	431	1628	0.915848	0.904538	0.910175	0.711577	0.751691	0.731359
20	0	2.7	447	1628	0.920147	0.89567	0.907826	0.691421	0.757512	0.723712
20	0	2.8	469	1628	0.92199	0.883672	0.902628	0.662072	0.761059	0.709842
20	0	2.9	496	1628	0.927518	0.871153	0.898894	0.631933	0.768233	0.696758
20	0	3	509	1628	0.929975	0.862806	0.895762	0.617976	0.770956	0.690241
20	0	3.1	530	1628	0.932432	0.849765	0.89014	0.596968	0.775473	0.680392
20	0	3.2	552	1628	0.938575	0.840376	0.888119	0.580788	0.785772	0.675549
20	0	3.3	573	1628	0.940418	0.829421	0.883177	0.562217	0.789584	0.666272
20	0	3.4	598	1628	0.944717	0.81638	0.878207	0.541221	0.793261	0.655233
20	0	3.5	621	1628	0.949017	0.805425	0.874278	0.524419	0.798197	0.646985
20	0	3.6	641	1628	0.950246	0.794471	0.868874	0.51008	0.801376	0.639348
20	0	3.7	664	1628	0.952703	0.781429	0.862827	0.493673	0.803428	0.629786
20	0	3.8	694	1628	0.954545	0.764737	0.854386	0.473542	0.805486	0.617602
20	0	3.9	715	1628	0.957002	0.75326	0.849042	0.461546	0.808837	0.610996
20	0	4	731	1628	0.958231	0.744392	0.844571	0.451889	0.809634	0.604867
20	5	1.5	156	1626	0.681427	0.94517	0.802536	0.928347	0.354956	0.574041
20	5	1.6	188	1626	0.729397	0.951958	0.83328	0.927452	0.427355	0.629564
20	5	1.7	227	1626	0.783518	0.949347	0.862456	0.918984	0.511297	0.685474
20	5	1.8	250	1626	0.808118	0.953003	0.877575	0.90882	0.556875	0.711407
20	5	1.9	276	1626	0.832103	0.953525	0.890748	0.895694	0.605911	0.736689
20	5	2	307	1626	0.851784	0.947781	0.898501	0.85873	0.646152	0.744896
20	5	2.1	340	1626	0.875769	0.934204	0.904514	0.81471	0.678925	0.743725
20	5	2.2	358	1626	0.886839	0.932115	0.909195	0.801445	0.703229	0.750733
20	5	2.3	376	1626	0.892374	0.922715	0.907418	0.772007	0.711457	0.741114
20	5	2.4	405	1626	0.900369	0.907572	0.903963	0.727499	0.722149	0.724819
20	5	2.5	433	1626	0.908364	0.893473	0.900888	0.690842	0.733173	0.711692
20	5	2.6	460	1626	0.914514	0.878851	0.896505	0.657655	0.741474	0.698308
20	5	2.7	491	1626	0.921894	0.864752	0.892866	0.624463	0.751498	0.685042
20	5	2.8	514	1626	0.924354	0.852742	0.887826	0.599606	0.755386	0.673004
20	5	2.9	539	1626	0.928659	0.839687	0.883053	0.577971	0.763545	0.66431
20	5	3	564	1626	0.931734	0.823499	0.875946	0.556383	0.769117	0.654159
20	5	3.1	593	1626	0.934194	0.806789	0.868157	0.530917	0.771652	0.640065
20	5	3.2	614	1626	0.937884	0.795822	0.863938	0.514574	0.774383	0.631251
20	5	3.3	633	1626	0.940959	0.781723	0.857654	0.501599	0.778216	0.624782
20	5	3.4	661	1626	0.944649	0.769191	0.852417	0.484075	0.784249	0.616145
20	5	3.5	677	1626	0.947109	0.760313	0.848587	0.474881	0.787977	0.611715
20	5	3.6	693	1626	0.949569	0.753003	0.845593	0.465299	0.790324	0.606413
20	5	3.7	716	1626	0.952645	0.740992	0.84018	0.452573	0.794221	0.599536
20	5	3.8	738	1626	0.95326	0.72846	0.833313	0.440545	0.796868	0.5925
20	5	3.9	757	1626	0.953875	0.716449	0.826682	0.430308	0.79839	0.586135
20	5	4	779	1626	0.955105	0.70235	0.819035	0.419689	0.801317	0.579917
20	10	1.5	156	1626	0.678352	0.939948	0.798508	0.918923	0.351353	0.568213
20	10	1.6	186	1626	0.728167	0.946214	0.830062	0.92588	0.422092	0.625145
20	10	1.7	221	1626	0.777983	0.947258	0.858458	0.915646	0.495975	0.673897
20	10	1.8	253	1626	0.804428	0.948303	0.873408	0.894797	0.554862	0.704619
20	10	1.9	285	1626	0.840713	0.944648	0.891167	0.87438	0.61078	0.73079
20	10	2	312	1626	0.855474	0.935248	0.894472	0.835714	0.639076	0.730811
20	10	2.1	344	1626	0.871464	0.927415	0.899004	0.794727	0.670064	0.729738
20	10	2.2	375	1626	0.883149	0.913316	0.898106	0.745325	0.685041	0.714547
20	10	2.3	414	1626	0.892989	0.895039	0.894013	0.695951	0.706185	0.701049
20	10	2.4	444	1626	0.902829	0.882507	0.89261	0.663225	0.721744	0.691866
20	10	2.5	467	1626	0.908979	0.870496	0.88953	0.639748	0.73226	0.684443
20	10	2.6	495	1626	0.918204	0.856397	0.886762	0.61336	0.74415	0.675598
20	10	2.7	519	1626	0.923124	0.840209	0.880691	0.590384	0.751003	0.665868
20	10	2.8	546	1626	0.927429	0.827154	0.875858	0.567555	0.759522	0.656559
20	10	2.9	576	1626	0.931734	0.81201	0.869815	0.54158	0.764583	0.643492
20	10	3	598	1626	0.935424	0.804178	0.867322	0.526635	0.771881	0.637573
20	10	3.1	623	1626	0.938499	0.789034	0.860528	0.507238	0.774533	0.626795
20	10	3.2	645	1626	0.940344	0.77389	0.853067	0.491933	0.777688	0.618523
20	10	3.3	674	1626	0.942804	0.756136	0.844327	0.472894	0.781203	0.607805
20	10	3.4	714	1626	0.948339	0.733681	0.834134	0.450699	0.788723	0.596219
20	10	3.5	740	1626	0.952645	0.720627	0.828554	0.437988	0.794391	0.589859
20	10	3.6	759	1626	0.95572	0.710183	0.823854	0.428163	0.796509	0.583982
20	10	3.7	780	1626	0.958795	0.697128	0.817559	0.417921	0.798967	0.577845
20	10	3.8	807	1626	0.96187	0.679896	0.808685	0.405303	0.801666	0.570015
20	10	3.9	824	1626	0.962485	0.669452	0.802706	0.397132	0.802052	0.564376
20	10	4	838	1626	0.9631	0.660052	0.797305	0.391701	0.804522	0.561366
20	20	1.5	158	1625	0.678154	0.92581	0.792364	0.894209	0.346287	0.556465
20	20	1.6	193	1625	0.731077	0.931034	0.82502	0.893926	0.422862	0.614823
20	20	1.7	224	1625	0.766769	0.932602	0.84563	0.874687	0.48022	0.648107
20	20	1.8	267	1625	0.804923	0.915361	0.858368	0.82095	0.537239	0.664113
20	20	1.9	307	1625	0.839385	0.905956	0.872035	0.787538	0.592583	0.683141
20	20	2	344	1625	0.858462	0.892894	0.875509	0.740739	0.624544	0.680165
20	20	2.1	382	1625	0.875077	0.881923	0.878493	0.699761	0.655168	0.677098
20	20	2.2	418	1625	0.885538	0.865204	0.875312	0.66003	0.676207	0.668069
20	20	2.3	448	1625	0.890462	0.851097	0.870557	0.626475	0.687894	0.656467
20	20	2.4	489	1625	0.900308	0.831243	0.865087	0.587202	0.703779	0.642853
20	20	2.5	524	1625	0.910769	0.80512	0.856317	0.559716	0.718852	0.634313
20	20	2.6	559	1625	0.920615	0.786311	0.850817	0.532314	0.729323	0.62308
20	20	2.7	594	1625	0.928615	0.766458	0.843649	0.509938	0.74241	0.615291
20	20	2.8	626	1625	0.937231	0.746604	0.836505	0.489552	0.751126	0.606396
20	20	2.9	665	1625	0.943385	0.716823	0.822338	0.464979	0.757871	0.593628
20	20	3	695	1625	0.945846	0.700104	0.813751	0.447171	0.761725	0.583627
20	20	3.1	714	1625	0.948308	0.691745	0.80993	0.438126	0.766721	0.579586
20	20	3.2	744	1625	0.949538	0.671369	0.79843	0.42229	0.770058	0.570252
20	20	3.3	786	1625	0.950769	0.650993	0.78673	0.401432	0.773346	0.557176
20	20	3.4	824	1625	0.953846	0.631139	0.775893	0.385531	0.778622	0.54789
20	20	3.5	850	1625	0.953846	0.609195	0.762285	0.374241	0.779669	0.540171
20	20	3.6	889	1625	0.955692	0.585684	0.748154	0.359262	0.782803	0.530312
20	20	3.7	915	1625	0.957538	0.57628	0.742839	0.350595	0.786262	0.525033
20	20	3.8	937	1625	0.958769	0.564263	0.735526	0.342946	0.7876	0.519716
20	20	3.9	959	1625	0.959385	0.551202	0.727196	0.335506	0.788603	0.514374
20	20	4	984	1625	0.960615	0.53605	0.717592	0.328077	0.791243	0.509498
20	40	1.5	137	1613	0.616863	0.864353	0.730197	0.792776	0.266202	0.459389
20	40	1.6	180	1613	0.6708	0.868034	0.763071	0.767636	0.338663	0.509873
20	40	1.7	233	1613	0.732796	0.857518	0.792708	0.728483	0.416021	0.550512
20	40	1.8	304	1613	0.770614	0.830179	0.799842	0.641518	0.477994	0.553753
20	40	1.9	378	1613	0.797272	0.804942	0.801098	0.569216	0.527362	0.547889
20	40	2	442	1613	0.83075	0.776551	0.803194	0.525672	0.569478	0.547136
20	40	2.1	500	1613	0.849969	0.747634	0.797161	0.4914	0.602205	0.543988
20	40	2.2	551	1613	0.862368	0.722397	0.789286	0.463756	0.626298	0.538934
20	40	2.3	618	1613	0.876007	0.68612	0.775272	0.429932	0.651221	0.529132
20	40	2.4	671	1613	0.885307	0.661935	0.765516	0.406591	0.668682	0.521421
20	40	2.5	726	1613	0.896466	0.636172	0.755187	0.386161	0.68714	0.515118
20	40	2.6	782	1613	0.901426	0.608833	0.740822	0.364024	0.697713	0.503969
20	40	2.7	830	1613	0.907006	0.577287	0.723604	0.347717	0.707365	0.495946
20	40	2.8	882	1613	0.914445	0.541535	0.703708	0.33141	0.71643	0.48727
20	40	2.9	914	1613	0.917545	0.516824	0.688629	0.320824	0.718708	0.480186
20	40	3	946	1613	0.918785	0.497897	0.676358	0.311319	0.721833	0.474047
20	40	3.1	982	1613	0.921885	0.483701	0.66777	0.302137	0.727202	0.468737
20	40	3.2	1021	1613	0.928084	0.4653	0.657143	0.293384	0.734178	0.464107
20	40	3.3	1052	1613	0.929944	0.446898	0.644663	0.286308	0.738226	0.459739
20	40	3.4	1083	1613	0.930564	0.429548	0.632236	0.278797	0.740042	0.454226
20	40	3.5	1113	1613	0.932424	0.413775	0.621139	0.273028	0.744805	0.450947
20	40	3.6	1137	1613	0.933664	0.400631	0.6116	0.268327	0.747764	0.447935
20	40	3.7	1157	1613	0.934284	0.387487	0.601683	0.264149	0.749069	0.444821
20	40	3.8	1186	1613	0.935524	0.371188	0.589284	0.258627	0.751794	0.440947
20	40	3.9	1199	1613	0.936764	0.366982	0.586324	0.256669	0.754281	0.440001
20	40	4	1219	1613	0.938624	0.358044	0.579714	0.253729	0.758078	0.438574
20	80	1.5	175	1600	0.439375	0.530753	0.482907	0.387923	0.166389	0.254059
20	80	1.6	281	1600	0.495	0.492577	0.493787	0.333903	0.229968	0.277105
20	80	1.7	424	1600	0.56125	0.450159	0.502645	0.292186	0.303644	0.29786
20	80	1.8	554	1600	0.609375	0.396607	0.491612	0.263877	0.358303	0.307486
20	80	1.9	676	1600	0.648125	0.366914	0.487654	0.245219	0.406294	0.315644
20	80	2	802	1600	0.6875	0.342524	0.485268	0.232995	0.457994	0.326665
20	80	2.1	906	1600	0.721875	0.323436	0.483198	0.225713	0.501215	0.336349
20	80	2.2	971	1600	0.750625	0.317073	0.487856	0.22516	0.535858	0.347352
20	80	2.3	1022	1600	0.7675	0.311241	0.488751	0.222358	0.556986	0.351924
20	80	2.4	1058	1600	0.776875	0.301697	0.484129	0.220499	0.571784	0.355074
20	80	2.5	1085	1600	0.786875	0.297985	0.484228	0.21963	0.584064	0.358159
20	80	2.6	1112	1600	0.794375	0.291622	0.481308	0.218366	0.595154	0.360502
20	80	2.7	1145	1600	0.80625	0.28632	0.480464	0.217866	0.611412	0.364974
20	80	2.8	1179	1600	0.8175	0.278897	0.477492	0.217014	0.627106	0.368904
20	80	2.9	1197	1600	0.823125	0.274655	0.475474	0.216027	0.633784	0.370019
20	80	3	1210	1600	0.82875	0.272004	0.474788	0.215947	0.64043	0.371885
20	80	3.1	1219	1600	0.831875	0.270944	0.474754	0.215691	0.644431	0.372825
20	80	3.2	1229	1600	0.835	0.268823	0.47378	0.214993	0.647613	0.373138
20	80	3.3	1240	1600	0.84	0.267232	0.473788	0.214944	0.65326	0.374719
20	80	3.4	1250	1600	0.843125	0.265111	0.472781	0.214447	0.657007	0.375358
20	80	3.5	1258	1600	0.8475	0.264581	0.473532	0.215152	0.663385	0.377794
20	80	3.6	1264	1600	0.850625	0.264051	0.473929	0.215266	0.666901	0.378894
20	80	3.7	1275	1600	0.855	0.26299	0.474191	0.215601	0.673753	0.381132
20	80	3.8	1283	1600	0.8575	0.26087	0.472965	0.21559	0.677946	0.382307
20	80	3.9	1298	1600	0.863125	0.257688	0.471611	0.216065	0.687383	0.385382
20	80	4	1302	1600	0.865	0.257688	0.472123	0.215822	0.688726	0.385541
40	0	1.5	134	1628	0.640049	0.913406	0.764608	0.885334	0.290772	0.507376
40	0	1.6	202	1628	0.733415	0.928534	0.825228	0.868589	0.430037	0.611167
40	0	1.7	254	1628	0.787469	0.932186	0.856777	0.839732	0.522774	0.662563
40	0	1.8	319	1628	0.839681	0.927491	0.882494	0.78886	0.61678	0.697533
40	0	1.9	390	1628	0.877764	0.907668	0.892591	0.718623	0.686919	0.702592
40	0	2	440	1628	0.894963	0.888367	0.891659	0.666705	0.718995	0.692357
40	0	2.1	491	1628	0.909091	0.86698	0.887786	0.617391	0.742988	0.677284
40	0	2.2	542	1628	0.923833	0.842462	0.88221	0.575888	0.765027	0.663754
40	0	2.3	586	1628	0.929361	0.82264	0.874374	0.541175	0.777276	0.648569
40	0	2.4	622	1628	0.936118	0.803339	0.867191	0.513224	0.782415	0.633683
40	0	2.5	678	1628	0.945332	0.77517	0.856033	0.480118	0.797842	0.618917
40	0	2.6	716	1628	0.948403	0.75326	0.845218	0.457026	0.802035	0.605434
40	0	2.7	758	1628	0.951474	0.729786	0.83329	0.433427	0.805239	0.590772
40	0	2.8	799	1628	0.958231	0.703704	0.821164	0.414509	0.811746	0.580066
40	0	2.9	830	1628	0.960074	0.685446	0.81122	0.400875	0.815506	0.571766
40	0	3	866	1628	0.966216	0.669275	0.804154	0.387084	0.821605	0.563942
40	0	3.1	892	1628	0.968673	0.653625	0.795707	0.377422	0.825148	0.558058
40	0	3.2	921	1628	0.97113	0.636933	0.786476	0.366852	0.828115	0.551177
40	0	3.3	958	1628	0.973587	0.616067	0.774464	0.353838	0.830825	0.542197
40	0	3.4	984	1628	0.976044	0.601461	0.766193	0.345079	0.832249	0.535903
40	0	3.5	1009	1628	0.976658	0.587376	0.757407	0.336931	0.833244	0.529854
40	0	3.6	1039	1628	0.97973	0.568075	0.74603	0.328125	0.835592	0.52362
40	0	3.7	1061	1628	0.97973	0.552947	0.736029	0.32167	0.836501	0.518727
40	0	3.8	1085	1628	0.980958	0.538863	0.72705	0.315309	0.838507	0.514188
40	0	3.9	1104	1628	0.982187	0.524778	0.717935	0.310498	0.840172	0.510756
40	0	4	1129	1628	0.982187	0.508607	0.706787	0.303908	0.840962	0.505544
40	5	1.5	131	1628	0.632064	0.904538	0.756126	0.86886	0.278972	0.492329
40	5	1.6	198	1628	0.727887	0.921753	0.819104	0.855423	0.415132	0.595914
40	5	1.7	272	1628	0.79484	0.920709	0.855463	0.802314	0.534876	0.655087
40	5	1.8	337	1628	0.84398	0.909755	0.876251	0.747399	0.617337	0.679262
40	5	1.9	416	1628	0.876536	0.882629	0.879577	0.669901	0.683037	0.676437
40	5	2	468	1628	0.894349	0.864371	0.879232	0.621742	0.713174	0.665891
40	5	2.1	523	1628	0.909705	0.840897	0.874625	0.577951	0.740854	0.654352
40	5	2.2	563	1628	0.918305	0.822118	0.868881	0.547468	0.755452	0.643107
40	5	2.3	618	1628	0.927518	0.793427	0.857857	0.50742	0.768593	0.624499
40	5	2.4	661	1628	0.934889	0.772561	0.849858	0.483854	0.783891	0.615864
40	5	2.5	719	1628	0.945332	0.741262	0.837101	0.451658	0.795936	0.599575
40	5	2.6	759	1628	0.950246	0.716745	0.825278	0.430307	0.800498	0.586907
40	5	2.7	802	1628	0.95516	0.694836	0.814665	0.409944	0.805821	0.574753
40	5	2.8	841	1628	0.960074	0.672405	0.803466	0.394593	0.813365	0.566523
40	5	2.9	874	1628	0.962531	0.652582	0.792547	0.381444	0.817112	0.558285
40	5	3	919	1628	0.968059	0.630151	0.78104	0.365771	0.823881	0.548955
40	5	3.1	944	1628	0.971744	0.613459	0.772091	0.357864	0.828	0.544345
40	5	3.2	969	1628	0.97543	0.598331	0.763957	0.350221	0.831774	0.539726
40	5	3.3	994	1628	0.977887	0.584768	0.756199	0.342048	0.833322	0.533888
40	5	3.4	1025	1628	0.980958	0.565467	0.744781	0.332662	0.835731	0.527272
40	5	3.5	1047	1628	0.982187	0.555034	0.738341	0.326232	0.837168	0.5226
40	5	3.6	1076	1628	0.982801	0.539906	0.728437	0.318135	0.839004	0.51664
40	5	3.7	1098	1628	0.984644	0.523213	0.71776	0.312412	0.840756	0.512506
40	5	3.8	1119	1628	0.985258	0.511737	0.710066	0.306914	0.841758	0.508279
40	5	3.9	1146	1628	0.987715	0.494523	0.69889	0.300107	0.842949	0.502966
40	5	4	1164	1628	0.988329	0.48409	0.691694	0.29603	0.844555	0.500013
40	10	1.5	131	1628	0.628378	0.883672	0.745172	0.827173	0.265588	0.468708
40	10	1.6	200	1628	0.722973	0.912363	0.812166	0.829161	0.406452	0.580529
40	10	1.7	283	1628	0.797912	0.910798	0.852488	0.771527	0.535153	0.642561
40	10	1.8	362	1628	0.850737	0.893062	0.871643	0.704671	0.625223	0.66376
40	10	1.9	427	1628	0.878378	0.872718	0.875544	0.646876	0.677	0.661767
40	10	2	481	1628	0.902334	0.853938	0.877803	0.612337	0.721898	0.664865
40	10	2.1	545	1628	0.919533	0.824726	0.87084	0.563578	0.752819	0.651362
40	10	2.2	599	1628	0.923833	0.796557	0.857838	0.519755	0.763072	0.629771
40	10	2.3	658	1628	0.933661	0.766823	0.84614	0.481814	0.777043	0.611875
40	10	2.4	708	1628	0.941646	0.740741	0.835174	0.454371	0.788467	0.598545
40	10	2.5	754	1628	0.950246	0.719353	0.826778	0.433036	0.800268	0.588681
40	10	2.6	805	1628	0.956388	0.690662	0.812737	0.409134	0.807237	0.574689
40	10	2.7	862	1628	0.961916	0.662493	0.798288	0.385199	0.813828	0.559898
40	10	2.8	904	1628	0.965602	0.638498	0.785197	0.369143	0.817906	0.549477
40	10	2.9	948	1628	0.968059	0.611372	0.769314	0.353036	0.82029	0.538138
40	10	3	977	1628	0.974201	0.591028	0.758802	0.343967	0.823666	0.532272
40	10	3.1	1010	1628	0.977887	0.572248	0.74806	0.334477	0.827994	0.526255
40	10	3.2	1041	1628	0.979115	0.553991	0.736492	0.325185	0.829699	0.519428
40	10	3.3	1060	1628	0.980344	0.541993	0.72893	0.319677	0.830534	0.51527
40	10	3.4	1088	1628	0.982801	0.523213	0.717088	0.31256	0.833494	0.510409
40	10	3.5	1111	1628	0.983415	0.507564	0.706503	0.306816	0.835471	0.506296
40	10	3.6	1142	1628	0.985258	0.482525	0.689501	0.299301	0.83775	0.500739
40	10	3.7	1168	1628	0.985872	0.470527	0.681087	0.293325	0.839715	0.496296
40	10	3.8	1195	1628	0.987101	0.455399	0.670466	0.287544	0.842193	0.492105
40	10	3.9	1213	1628	0.987715	0.443923	0.66217	0.283475	0.842782	0.488782
40	10	4	1231	1628	0.988329	0.435576	0.65612	0.279832	0.844297	0.486067
40	20	1.5	135	1627	0.633067	0.873695	0.743712	0.815664	0.269889	0.469189
40	20	1.6	228	1627	0.73571	0.888309	0.808417	0.763834	0.426848	0.571
40	20	1.7	302	1627	0.786109	0.879958	0.831711	0.697238	0.516093	0.599867
40	20	1.8	401	1627	0.848801	0.858559	0.853667	0.637428	0.626492	0.631936
40	20	1.9	472	1627	0.874616	0.834551	0.854349	0.583881	0.67547	0.628008
40	20	2	544	1627	0.896128	0.800626	0.847032	0.531747	0.708996	0.614009
40	20	2.1	618	1627	0.918869	0.762004	0.836769	0.488288	0.739613	0.600953
40	20	2.2	701	1627	0.934235	0.722338	0.821482	0.447217	0.768381	0.586202
40	20	2.3	762	1627	0.943454	0.687891	0.805602	0.417444	0.779639	0.570487
40	20	2.4	824	1627	0.952674	0.659708	0.792771	0.391756	0.791193	0.556736
40	20	2.5	875	1627	0.960664	0.632046	0.77922	0.3735	0.801011	0.546971
40	20	2.6	921	1627	0.967425	0.603862	0.764324	0.358034	0.808209	0.537928
40	20	2.7	973	1627	0.971112	0.575678	0.747696	0.341868	0.815289	0.527941
40	20	2.8	1013	1627	0.972956	0.555324	0.735055	0.329897	0.819082	0.519819
40	20	2.9	1051	1627	0.977873	0.530793	0.72045	0.321473	0.828107	0.515959
40	20	3	1078	1627	0.979717	0.510438	0.707167	0.314052	0.829774	0.510482
40	20	3.1	1114	1627	0.979103	0.493737	0.695284	0.303987	0.830004	0.502305
40	20	3.2	1146	1627	0.979717	0.473382	0.681014	0.295833	0.830943	0.495803
40	20	3.3	1176	1627	0.982176	0.45929	0.671643	0.289513	0.834478	0.49152
40	20	3.4	1211	1627	0.984634	0.438413	0.657021	0.281828	0.836504	0.485541
40	20	3.5	1242	1627	0.985864	0.411795	0.637161	0.275465	0.838547	0.480614
40	20	3.6	1271	1627	0.987093	0.395616	0.624908	0.269529	0.839635	0.475716
40	20	3.7	1294	1627	0.988937	0.383612	0.615928	0.26522	0.841164	0.472328
40	20	3.8	1315	1627	0.989551	0.372651	0.607254	0.261201	0.841862	0.46893
40	20	3.9	1348	1627	0.990781	0.354906	0.592987	0.255293	0.843467	0.464038
40	20	4	1366	1627	0.992624	0.340814	0.581636	0.252715	0.846098	0.462408
40	40	1.5	124	1627	0.573448	0.816284	0.684176	0.711644	0.216284	0.392323
40	40	1.6	251	1627	0.679779	0.804802	0.739653	0.586986	0.361111	0.460399
40	40	1.7	395	1627	0.763368	0.778706	0.770999	0.505966	0.489844	0.49784
40	40	1.8	515	1627	0.819299	0.738518	0.777861	0.459022	0.579403	0.515712
40	40	1.9	632	1627	0.85925	0.696764	0.773754	0.417497	0.646711	0.519615
40	40	2	752	1627	0.889982	0.641441	0.75556	0.377138	0.695117	0.51201
40	40	2.1	832	1627	0.909035	0.599165	0.738012	0.352263	0.718341	0.503036
40	40	2.2	916	1627	0.924401	0.557933	0.71816	0.332127	0.745657	0.497647
40	40	2.3	1002	1627	0.935464	0.512526	0.692423	0.310163	0.761725	0.486065
40	40	2.4	1076	1627	0.945298	0.473904	0.669313	0.293881	0.775039	0.477252
40	40	2.5	1135	1627	0.953288	0.446242	0.652225	0.282629	0.786234	0.471394
40	40	2.6	1191	1627	0.960664	0.422234	0.636887	0.273507	0.798399	0.467298
40	40	2.7	1241	1627	0.963737	0.39405	0.616247	0.264674	0.80505	0.461602
40	40	2.8	1277	1627	0.967425	0.374217	0.601687	0.259142	0.811091	0.458463
40	40	2.9	1319	1627	0.969269	0.347599	0.580445	0.252083	0.814944	0.453248
40	40	3	1354	1627	0.971112	0.321503	0.558763	0.246705	0.818721	0.449424
40	40	3.1	1376	1627	0.973571	0.310543	0.54985	0.243663	0.821765	0.447475
40	40	3.2	1397	1627	0.974186	0.30167	0.54211	0.240402	0.82314	0.444842
40	40	3.3	1418	1627	0.975415	0.291754	0.533461	0.2373	0.824733	0.44239
40	40	3.4	1447	1627	0.977259	0.27714	0.52042	0.23358	0.828407	0.439885
40	40	3.5	1467	1627	0.979717	0.266701	0.511167	0.231067	0.830822	0.43815
40	40	3.6	1490	1627	0.981561	0.258351	0.503574	0.228243	0.833534	0.436174
40	40	3.7	1503	1627	0.983405	0.254175	0.499957	0.226973	0.836128	0.435636
40	40	3.8	1510	1627	0.98402	0.252088	0.498055	0.226104	0.836806	0.434977
40	40	3.9	1515	1627	0.98402	0.249478	0.495471	0.225466	0.837207	0.434467
40	40	4	1524	1627	0.984634	0.246868	0.493027	0.22438	0.838127	0.433658
40	80	1.5	210	1627	0.407498	0.472585	0.438837	0.31829	0.163826	0.228351
40	80	1.6	452	1627	0.530424	0.420366	0.472199	0.26961	0.298685	0.283776
40	80	1.7	706	1627	0.634911	0.358747	0.477255	0.244114	0.422413	0.321118
40	80	1.8	932	1627	0.714813	0.313316	0.473246	0.226737	0.517937	0.342688
40	80	1.9	1100	1627	0.775661	0.278851	0.465074	0.216873	0.584707	0.3561
40	80	2	1203	1627	0.814382	0.263185	0.462962	0.21448	0.6324	0.36829
40	80	2.1	1286	1627	0.844499	0.251175	0.460562	0.21177	0.66749	0.375971
40	80	2.2	1344	1627	0.869699	0.244386	0.461023	0.212124	0.698762	0.384999
40	80	2.3	1382	1627	0.885065	0.239687	0.460585	0.211609	0.716772	0.389455
40	80	2.4	1415	1627	0.899201	0.236031	0.460695	0.212016	0.7353	0.394836
40	80	2.5	1444	1627	0.913952	0.233943	0.462398	0.21255	0.752261	0.399867
40	80	2.6	1465	1627	0.923171	0.229765	0.460557	0.213053	0.765007	0.403717
40	80	2.7	1475	1627	0.926245	0.227676	0.459221	0.21247	0.768122	0.403984
40	80	2.8	1491	1627	0.934235	0.22611	0.459608	0.212672	0.777192	0.406555
40	80	2.9	1502	1627	0.939766	0.225587	0.460434	0.213123	0.784585	0.408917
40	80	3	1506	1627	0.942225	0.225587	0.461036	0.213419	0.787768	0.41003
40	80	3.1	1513	1627	0.945298	0.224543	0.460717	0.213511	0.791769	0.411159
40	80	3.2	1524	1627	0.9496	0.222977	0.460151	0.213635	0.79799	0.412891
40	80	3.3	1531	1627	0.952674	0.221932	0.459814	0.213938	0.802793	0.414425
40	80	3.4	1537	1627	0.955132	0.220888	0.459322	0.214157	0.806764	0.415662
40	80	3.5	1543	1627	0.958205	0.220366	0.459517	0.214504	0.811225	0.417147
40	80	3.6	1547	1627	0.960664	0.220366	0.460106	0.214756	0.814284	0.418178
40	80	3.7	1552	1627	0.963122	0.219843	0.460148	0.215134	0.818353	0.41959
40	80	3.8	1558	1627	0.966195	0.219321	0.460334	0.215224	0.821861	0.420576
40	80	3.9	1562	1627	0.968039	0.218799	0.460224	0.215222	0.823964	0.421112
40	80	4	1565	1627	0.969269	0.218277	0.459966	0.215076	0.824985	0.42123
80	0	1.5	97	1628	0.541155	0.815336	0.664246	0.771897	0.183515	0.37637
80	0	1.6	299	1628	0.771499	0.875326	0.821774	0.687853	0.504088	0.588845
80	0	1.7	464	1628	0.875307	0.856025	0.865612	0.605003	0.688042	0.645188
80	0	1.8	596	1628	0.914005	0.809077	0.859942	0.523623	0.764901	0.632866
80	0	1.9	697	1628	0.936118	0.76265	0.844944	0.466482	0.796907	0.609707
80	0	2	777	1628	0.947174	0.722483	0.827235	0.42719	0.813545	0.589524
80	0	2.1	841	1628	0.954545	0.684403	0.808266	0.399063	0.822579	0.572941
80	0	2.2	914	1628	0.963145	0.646844	0.789306	0.371041	0.831205	0.555348
80	0	2.3	966	1628	0.964988	0.614502	0.770056	0.352925	0.835601	0.543051
80	0	2.4	1019	1628	0.969902	0.586333	0.754112	0.336447	0.840294	0.531709
80	0	2.5	1069	1628	0.974201	0.557121	0.736714	0.321653	0.842762	0.520651
80	0	2.6	1113	1628	0.978501	0.528951	0.71943	0.310064	0.845835	0.512116
80	0	2.7	1145	1628	0.981572	0.51278	0.709458	0.301901	0.847248	0.505752
80	0	2.8	1176	1628	0.984029	0.492436	0.696112	0.294723	0.849496	0.500366
80	0	2.9	1199	1628	0.985872	0.478873	0.687101	0.289338	0.850285	0.496004
80	0	3	1227	1628	0.988329	0.459051	0.673567	0.283018	0.851134	0.490801
80	0	3.1	1246	1628	0.989558	0.447053	0.66512	0.278896	0.851726	0.487384
80	0	3.2	1266	1628	0.990172	0.43662	0.657517	0.27474	0.852501	0.483959
80	0	3.3	1292	1628	0.990786	0.420449	0.645426	0.269612	0.853772	0.479778
80	0	3.4	1311	1628	0.990786	0.408451	0.63615	0.265738	0.853879	0.476349
80	0	3.5	1326	1628	0.990786	0.398018	0.627973	0.26278	0.854035	0.473733
80	0	3.6	1346	1628	0.9914	0.382368	0.615695	0.259147	0.85493	0.470694
80	0	3.7	1363	1628	0.9914	0.368284	0.604249	0.256115	0.855601	0.468116
80	0	3.8	1382	1628	0.992629	0.351069	0.590323	0.252859	0.856497	0.465374
80	0	3.9	1401	1628	0.992629	0.337507	0.578808	0.249497	0.85673	0.462333
80	0	4	1419	1628	0.993857	0.327595	0.570599	0.246447	0.857127	0.459604
80	5	1.5	95	1628	0.528256	0.82264	0.659215	0.770892	0.179497	0.371985
80	5	1.6	321	1628	0.788084	0.875326	0.83056	0.673932	0.530226	0.597776
80	5	1.7	511	1628	0.878378	0.832551	0.855158	0.559815	0.70114	0.626505
80	5	1.8	640	1628	0.916462	0.780908	0.845974	0.488227	0.765846	0.611479
80	5	1.9	738	1628	0.939803	0.735003	0.831119	0.441688	0.798936	0.594037
80	5	2	826	1628	0.948403	0.693792	0.811169	0.403314	0.816514	0.573857
80	5	2.1	898	1628	0.956388	0.658842	0.793794	0.376982	0.82973	0.559279
80	5	2.2	956	1628	0.963759	0.624935	0.776071	0.356472	0.835262	0.545662
80	5	2.3	1013	1628	0.971744	0.585811	0.754492	0.338303	0.839953	0.533065
80	5	2.4	1063	1628	0.976658	0.553991	0.735568	0.324165	0.844577	0.523242
80	5	2.5	1105	1628	0.981572	0.52217	0.715924	0.312852	0.847308	0.514861
80	5	2.6	1145	1628	0.986486	0.498696	0.701396	0.302611	0.84924	0.506941
80	5	2.7	1176	1628	0.987715	0.484611	0.691851	0.294929	0.850089	0.500715
80	5	2.8	1204	1628	0.989558	0.46531	0.678566	0.288419	0.85112	0.495459
80	5	2.9	1236	1628	0.992629	0.443923	0.663815	0.281611	0.853116	0.49015
80	5	3	1260	1628	0.993857	0.430882	0.654397	0.276701	0.854516	0.486256
80	5	3.1	1285	1628	0.994472	0.415754	0.643005	0.271598	0.855401	0.482001
80	5	3.2	1306	1628	0.9957	0.401669	0.63241	0.267361	0.855816	0.478342
80	5	3.3	1326	1628	0.996314	0.390715	0.623919	0.263395	0.856034	0.474842
80	5	3.4	1354	1628	0.996929	0.3735	0.610207	0.258039	0.856336	0.470073
80	5	3.5	1374	1628	0.997543	0.362024	0.600945	0.254425	0.856813	0.466899
80	5	3.6	1389	1628	0.997543	0.354199	0.594415	0.251697	0.856879	0.464406
80	5	3.7	1414	1628	0.997543	0.338028	0.580687	0.247558	0.857958	0.460863
80	5	3.8	1428	1628	0.998771	0.32916	0.573372	0.245314	0.8586	0.458941
80	5	3.9	1444	1628	0.998771	0.319249	0.564674	0.242596	0.8586	0.456391
80	5	4	1464	1628	0.999386	0.309338	0.55601	0.239391	0.858992	0.45347
80	10	1.5	104	1628	0.539926	0.818466	0.664764	0.749544	0.19106	0.378428
80	10	1.6	362	1628	0.795455	0.85133	0.822918	0.616506	0.546998	0.580713
80	10	1.7	522	1628	0.871007	0.820031	0.845135	0.536862	0.686867	0.60725
80	10	1.8	653	1628	0.914005	0.770996	0.839461	0.475883	0.761646	0.602041
80	10	1.9	762	1628	0.931818	0.718832	0.818425	0.423317	0.790606	0.578513
80	10	2	850	1628	0.941646	0.675535	0.797568	0.386918	0.80608	0.558468
80	10	2.1	925	1628	0.957002	0.635368	0.779775	0.362369	0.821547	0.545621
80	10	2.2	979	1628	0.964373	0.608764	0.766209	0.345791	0.829729	0.535643
80	10	2.3	1037	1628	0.972359	0.568075	0.743218	0.328403	0.834691	0.52356
80	10	2.4	1083	1628	0.978501	0.540428	0.727193	0.316608	0.840408	0.51583
80	10	2.5	1127	1628	0.984644	0.51278	0.710567	0.305961	0.845144	0.508509
80	10	2.6	1169	1628	0.987715	0.485133	0.692223	0.296048	0.848234	0.501116
80	10	2.7	1207	1628	0.990786	0.459572	0.674787	0.287159	0.849512	0.493908
80	10	2.8	1244	1628	0.992629	0.434533	0.656757	0.279265	0.851485	0.487637
80	10	2.9	1278	1628	0.994472	0.417319	0.644214	0.27225	0.852783	0.48184
80	10	3	1305	1628	0.995086	0.401148	0.631804	0.266893	0.853664	0.477322
80	10	3.1	1334	1628	0.9957	0.38289	0.617449	0.26142	0.854742	0.472702
80	10	3.2	1360	1628	0.996314	0.369849	0.60703	0.256688	0.855627	0.468646
80	10	3.3	1372	1628	0.9957	0.361502	0.599957	0.254521	0.855888	0.466734
80	10	3.4	1401	1628	0.996929	0.342201	0.584081	0.249481	0.856675	0.462303
80	10	3.5	1416	1628	0.997543	0.334377	0.577542	0.246926	0.856977	0.46001
80	10	3.6	1440	1628	0.998157	0.322379	0.567261	0.24304	0.857789	0.456593
80	10	3.7	1461	1628	0.999386	0.309338	0.55601	0.239747	0.858504	0.453678
80	10	3.8	1477	1628	0.999386	0.298383	0.546077	0.23721	0.858723	0.451329
80	10	3.9	1496	1628	0.999386	0.287428	0.535959	0.234284	0.85904	0.448619
80	10	4	1504	1628	0.999386	0.283255	0.532054	0.233037	0.85904	0.447424
80	20	1.5	109	1628	0.522113	0.799687	0.646163	0.693511	0.185276	0.358457
80	20	1.6	388	1628	0.79484	0.825769	0.810157	0.575256	0.547057	0.560979
80	20	1.7	605	1628	0.878993	0.767345	0.821274	0.472651	0.700867	0.575557
80	20	1.8	739	1628	0.920147	0.719353	0.813579	0.42469	0.76923	0.571563
80	20	1.9	844	1628	0.943489	0.67397	0.797423	0.387825	0.802265	0.557798
80	20	2	933	1628	0.956388	0.624935	0.773098	0.35699	0.816351	0.539842
80	20	2.1	1026	1628	0.972973	0.565989	0.742086	0.330463	0.831018	0.524043
80	20	2.2	1106	1628	0.980344	0.51904	0.713329	0.308925	0.837428	0.508628
80	20	2.3	1164	1628	0.987101	0.480438	0.688651	0.295081	0.84185	0.498412
80	20	2.4	1210	1628	0.989558	0.447574	0.665508	0.285746	0.847432	0.492088
80	20	2.5	1257	1628	0.993243	0.424622	0.649425	0.275952	0.850177	0.484364
80	20	2.6	1297	1628	0.994472	0.401148	0.631609	0.268313	0.852946	0.47839
80	20	2.7	1322	1628	0.994472	0.388628	0.621675	0.263536	0.853908	0.474379
80	20	2.8	1350	1628	0.995086	0.371414	0.607938	0.258293	0.854645	0.469839
80	20	2.9	1378	1628	0.9957	0.357851	0.596919	0.25339	0.855813	0.465677
80	20	3	1401	1628	0.996314	0.345853	0.587008	0.249316	0.856106	0.461996
80	20	3.1	1430	1628	0.996929	0.322379	0.566911	0.244489	0.856909	0.457717
80	20	3.2	1452	1628	0.997543	0.300469	0.547477	0.241125	0.858123	0.454879
80	20	3.3	1474	1628	0.998771	0.28482	0.533357	0.237905	0.859488	0.45219
80	20	3.4	1494	1628	0.998771	0.274387	0.523498	0.23472	0.859488	0.449154
80	20	3.5	1502	1628	0.999386	0.269692	0.519159	0.233519	0.85967	0.44805
80	20	3.6	1521	1628	0.999386	0.259781	0.509531	0.230639	0.859808	0.445315
80	20	3.7	1529	1628	0.999386	0.258738	0.508506	0.229432	0.859808	0.444148
80	20	3.8	1543	1628	0.999386	0.251956	0.501798	0.227351	0.859808	0.442129
80	20	3.9	1557	1628	0.999386	0.245696	0.495525	0.225306	0.859808	0.440137
80	20	4	1564	1628	0.999386	0.24048	0.490237	0.22431	0.859855	0.439175
80	40	1.5	162	1628	0.525184	0.725613	0.617317	0.529793	0.210359	0.333837
80	40	1.6	501	1628	0.773342	0.720918	0.74667	0.433046	0.531755	0.479869
80	40	1.7	773	1628	0.883292	0.649452	0.757401	0.36969	0.700417	0.508859
80	40	1.8	967	1628	0.935504	0.567553	0.728662	0.325094	0.770505	0.500486
80	40	1.9	1077	1628	0.957002	0.511215	0.699453	0.304115	0.802774	0.494101
80	40	2	1178	1628	0.976044	0.453834	0.665554	0.28709	0.828903	0.487822
80	40	2.1	1255	1628	0.97973	0.415754	0.638221	0.271022	0.833657	0.475331
80	40	2.2	1303	1628	0.984029	0.388106	0.617987	0.262622	0.838717	0.469325
80	40	2.3	1345	1628	0.987715	0.366197	0.601414	0.255886	0.843545	0.464598
80	40	2.4	1393	1628	0.993857	0.328117	0.571053	0.249109	0.85051	0.460293
80	40	2.5	1432	1628	0.9957	0.315076	0.560108	0.243398	0.854279	0.455993
80	40	2.6	1475	1628	0.996929	0.29108	0.538689	0.2366	0.855355	0.449863
80	40	2.7	1509	1628	0.997543	0.274387	0.523176	0.2316	0.856581	0.445404
80	40	2.8	1542	1628	0.997543	0.253521	0.50289	0.226657	0.856632	0.440638
80	40	2.9	1562	1628	0.998771	0.242045	0.491678	0.22407	0.857836	0.438424
80	40	3	1573	1628	0.998771	0.235263	0.484742	0.222503	0.857836	0.436888
80	40	3.1	1585	1628	1	0.23109	0.480718	0.221405	0.860113	0.436386
80	40	3.2	1597	1628	1	0.226395	0.47581	0.219741	0.860113	0.434744
80	40	3.3	1601	1628	1	0.224309	0.473613	0.219192	0.860113	0.4342
80	40	3.4	1608	1628	1	0.221701	0.470851	0.218258	0.860193	0.433294
80	40	3.5	1610	1628	1	0.221179	0.470297	0.218045	0.860424	0.433141
80	40	3.6	1612	1628	1	0.220657	0.469742	0.217775	0.860424	0.432873
80	40	3.7	1617	1628	1	0.218049	0.466957	0.217103	0.860429	0.432205
80	40	3.8	1618	1628	1	0.217006	0.465839	0.216972	0.860442	0.432078
80	40	3.9	1621	1628	1	0.216484	0.465279	0.21657	0.860442	0.431678
80	40	4	1622	1628	1	0.215962	0.464718	0.216437	0.860442	0.431545
80	80	1.5	417	1628	0.482187	0.406364	0.442655	0.265452	0.271308	0.268364
80	80	1.6	951	1628	0.727887	0.316119	0.479686	0.236609	0.551509	0.361237
80	80	1.7	1289	1628	0.870393	0.264476	0.479789	0.225079	0.711096	0.400066
80	80	1.8	1448	1628	0.922604	0.234742	0.465375	0.217466	0.771791	0.40968
80	80	1.9	1534	1628	0.953931	0.220136	0.458251	0.214477	0.806393	0.415876
80	80	2	1566	1628	0.968059	0.218049	0.459439	0.214074	0.821665	0.4194
80	80	2.1	1585	1628	0.977887	0.216484	0.460105	0.214696	0.834052	0.423164
80	80	2.2	1600	1628	0.985258	0.214919	0.460164	0.214629	0.84168	0.425028
80	80	2.3	1608	1628	0.990172	0.214919	0.46131	0.215036	0.847493	0.426897
80	80	2.4	1614	1628	0.992629	0.213876	0.46076	0.215102	0.85092	0.427826
80	80	2.5	1619	1628	0.994472	0.212833	0.460061	0.215109	0.85358	0.4285
80	80	2.6	1620	1628	0.995086	0.212833	0.460203	0.215015	0.853737	0.428447
80	80	2.7	1621	1628	0.9957	0.212833	0.460345	0.215128	0.854713	0.428804
80	80	2.8	1622	1628	0.996314	0.212833	0.460487	0.215252	0.855734	0.429184
80	80	2.9	1624	1628	0.997543	0.212833	0.460771	0.215372	0.857266	0.429687
80	80	3	1626	1628	0.998771	0.212833	0.461054	0.215543	0.859002	0.430293
80	80	3.1	1627	1628	0.999386	0.212833	0.461196	0.215641	0.859921	0.430621
80	80	3.2	1627	1628	0.999386	0.212833	0.461196	0.215641	0.859921	0.430621
80	80	3.3	1627	1628	0.999386	0.212833	0.461196	0.215641	0.859921	0.430621
80	80	3.4	1627	1628	0.999386	0.212833	0.461196	0.215641	0.859921	0.430621
80	80	3.5	1627	1628	0.999386	0.212833	0.461196	0.215641	0.859921	0.430621
80	80	3.6	1627	1628	0.999386	0.212833	0.461196	0.215641	0.859921	0.430621
80	80	3.7	1628	1628	1	0.212833	0.461338	0.215655	0.860505	0.430781
80	80	3.8	1628	1628	1	0.212833	0.461338	0.215655	0.860505	0.430781
80	80	3.9	1628	1628	1	0.212833	0.461338	0.215655	0.860505	0.430781
80	80	4	1628	1628	1	0.212833	0.461338	0.215655	0.860505	0.430781
100	0	1.5	53	1628	0.43059	0.789776	0.583155	0.802533	0.104251	0.289248
100	0	1.6	363	1628	0.79484	0.848722	0.821339	0.613752	0.546059	0.578917
100	0	1.7	572	1628	0.898649	0.809077	0.852687	0.524293	0.735039	0.620787
100	0	1.8	712	1628	0.928747	0.751174	0.835255	0.453787	0.791903	0.599463
100	0	1.9	809	1628	0.947789	0.706312	0.81819	0.4118	0.816534	0.579869
100	0	2	893	1628	0.95516	0.660407	0.794225	0.378248	0.827881	0.559593
100	0	2.1	965	1628	0.961916	0.618153	0.771111	0.353081	0.835106	0.54301
100	0	2.2	1017	1628	0.963759	0.588941	0.753391	0.336097	0.83777	0.530633
100	0	2.3	1072	1628	0.969902	0.556599	0.734742	0.320618	0.842407	0.519702
100	0	2.4	1120	1628	0.974201	0.528951	0.717848	0.307898	0.845211	0.510136
100	0	2.5	1155	1628	0.978501	0.504956	0.702922	0.299147	0.84685	0.503322
100	0	2.6	1183	1628	0.981572	0.486176	0.690809	0.292752	0.848839	0.498497
100	0	2.7	1220	1628	0.985258	0.460094	0.673284	0.284448	0.850556	0.491873
100	0	2.8	1252	1628	0.989558	0.441836	0.661228	0.27774	0.852281	0.486531
100	0	2.9	1276	1628	0.992015	0.4241	0.648624	0.272925	0.853558	0.482656
100	0	3	1294	1628	0.992629	0.413146	0.640391	0.269381	0.854361	0.479739
100	0	3.1	1319	1628	0.993857	0.400104	0.630592	0.264501	0.855089	0.475575
100	0	3.2	1344	1628	0.995086	0.383412	0.617679	0.259812	0.85585	0.471551
100	0	3.3	1365	1628	0.995086	0.365154	0.602793	0.255998	0.856465	0.468245
100	0	3.4	1384	1628	0.995086	0.342723	0.583985	0.252604	0.856873	0.465242
100	0	3.5	1401	1628	0.997543	0.333333	0.576641	0.249776	0.857687	0.46285
100	0	3.6	1419	1628	0.996314	0.318206	0.563057	0.246655	0.857852	0.459993
100	0	3.7	1440	1628	0.998157	0.305686	0.552379	0.243276	0.858622	0.457037
100	0	3.8	1456	1628	0.999386	0.299426	0.54703	0.240762	0.859189	0.454818
100	0	3.9	1475	1628	0.999386	0.291601	0.539835	0.237752	0.859521	0.452054
100	0	4	1488	1628	0.999386	0.285342	0.53401	0.235675	0.859521	0.450075
100	5	1.5	55	1628	0.427518	0.797079	0.583752	0.800442	0.107903	0.293887
100	5	1.6	392	1628	0.79914	0.839854	0.819244	0.584799	0.561866	0.573218
100	5	1.7	620	1628	0.904791	0.789254	0.84505	0.492894	0.749005	0.607602
100	5	1.8	740	1628	0.928747	0.736046	0.826801	0.436832	0.792293	0.588302
100	5	1.9	857	1628	0.947789	0.676578	0.800783	0.389442	0.818018	0.56442
100	5	2	931	1628	0.951474	0.639019	0.77975	0.36069	0.823046	0.544853
100	5	2.1	989	1628	0.960074	0.608242	0.764171	0.342983	0.831397	0.533999
100	5	2.2	1045	1628	0.968059	0.570162	0.742933	0.327411	0.83859	0.523988
100	5	2.3	1099	1628	0.97543	0.530516	0.719362	0.313394	0.844166	0.514351
100	5	2.4	1145	1628	0.981572	0.505999	0.704751	0.302077	0.847741	0.506046
100	5	2.5	1190	1628	0.989558	0.475743	0.686131	0.291636	0.850605	0.498063
100	5	2.6	1220	1628	0.990786	0.457486	0.673254	0.284908	0.851931	0.492668
100	5	2.7	1252	1628	0.992015	0.437141	0.658522	0.277995	0.853062	0.486977
100	5	2.8	1290	1628	0.995086	0.415232	0.6428	0.270763	0.856088	0.481452
100	5	2.9	1314	1628	0.996314	0.399061	0.630548	0.26605	0.856839	0.477454
100	5	3	1338	1628	0.996929	0.385498	0.619931	0.261474	0.857482	0.473508
100	5	3.1	1364	1628	0.997543	0.368805	0.606547	0.256629	0.857947	0.469227
100	5	3.2	1376	1628	0.998771	0.360459	0.600014	0.25444	0.858112	0.467267
100	5	3.3	1401	1628	0.999386	0.343766	0.586136	0.250067	0.858684	0.463388
100	5	3.4	1425	1628	1	0.327595	0.572359	0.246034	0.859309	0.459803
100	5	3.5	1451	1628	1	0.314032	0.560386	0.241689	0.859537	0.455786
100	5	3.6	1467	1628	1	0.303078	0.550525	0.239152	0.859894	0.453482
100	5	3.7	1473	1628	1	0.288472	0.537095	0.238207	0.859999	0.452613
100	5	3.8	1491	1628	1	0.276995	0.526303	0.235335	0.860013	0.449879
100	5	3.9	1510	1628	1	0.262389	0.512239	0.232451	0.860296	0.447187
100	5	4	1527	1628	1	0.255608	0.505577	0.2299	0.860433	0.444762
100	10	1.5	61	1628	0.420762	0.792906	0.577602	0.713353	0.106653	0.275829
100	10	1.6	415	1628	0.792998	0.817423	0.805118	0.550005	0.559442	0.554703
100	10	1.7	640	1628	0.89742	0.769953	0.831247	0.470054	0.73734	0.588718
100	10	1.8	791	1628	0.93059	0.70579	0.810433	0.409284	0.793489	0.569879
100	10	1.9	892	1628	0.947789	0.65832	0.789904	0.3737	0.817011	0.552555
100	10	2	976	1628	0.954545	0.611894	0.764251	0.345483	0.82645	0.534345
100	10	2.1	1051	1628	0.971744	0.568075	0.742983	0.325166	0.837622	0.521888
100	10	2.2	1094	1628	0.976044	0.537298	0.724173	0.31361	0.840904	0.513532
100	10	2.3	1152	1628	0.983415	0.495044	0.697735	0.299745	0.846339	0.503673
100	10	2.4	1199	1628	0.990172	0.467919	0.680676	0.289398	0.85046	0.496106
100	10	2.5	1241	1628	0.992629	0.442358	0.662644	0.280501	0.853191	0.489205
100	10	2.6	1266	1628	0.995086	0.428795	0.653214	0.275202	0.853935	0.484773
100	10	2.7	1301	1628	0.997543	0.405321	0.635866	0.268421	0.85592	0.479319
100	10	2.8	1326	1628	0.998157	0.383933	0.619052	0.263731	0.857125	0.475447
100	10	2.9	1353	1628	0.999386	0.372979	0.610532	0.258669	0.857791	0.471045
100	10	3	1377	1628	0.999386	0.357851	0.598023	0.25432	0.858329	0.467215
100	10	3.1	1399	1628	0.999386	0.34168	0.584354	0.250414	0.85865	0.4637
100	10	3.2	1421	1628	0.999386	0.328638	0.573094	0.246608	0.858897	0.460229
100	10	3.3	1435	1628	0.999386	0.3229	0.568069	0.244251	0.859068	0.45807
100	10	3.4	1457	1628	1	0.309859	0.55665	0.240651	0.859383	0.454765
100	10	3.5	1475	1628	1	0.299948	0.547675	0.237768	0.85958	0.452085
100	10	3.6	1495	1628	1	0.288993	0.537581	0.234783	0.860296	0.449425
100	10	3.7	1509	1628	1	0.279082	0.528282	0.232589	0.860236	0.447304
100	10	3.8	1520	1628	1	0.273865	0.523322	0.230905	0.860236	0.445683
100	10	3.9	1532	1628	1	0.266041	0.515791	0.229132	0.860367	0.444002
100	10	4	1541	1628	1	0.260824	0.51071	0.227813	0.860439	0.44274
100	20	1.5	60	1628	0.401106	0.776734	0.558169	0.679581	0.0999384	0.260607
100	20	1.6	482	1628	0.801597	0.776213	0.788803	0.485837	0.573954	0.52806
100	20	1.7	731	1628	0.906634	0.720396	0.808168	0.418167	0.749215	0.559729
100	20	1.8	876	1628	0.941646	0.66145	0.78921	0.376056	0.807414	0.551029
100	20	1.9	992	1628	0.963759	0.597809	0.759042	0.340646	0.828237	0.531164
100	20	2	1077	1628	0.978501	0.543036	0.728945	0.318595	0.840998	0.517627
100	20	2.1	1147	1628	0.985258	0.499739	0.701692	0.301034	0.846288	0.504739
100	20	2.2	1206	1628	0.990172	0.462702	0.676871	0.287126	0.848711	0.493647
100	20	2.3	1257	1628	0.993243	0.430882	0.654194	0.276393	0.851533	0.485136
100	20	2.4	1288	1628	0.994472	0.415232	0.642601	0.270088	0.85263	0.47988
100	20	2.5	1325	1628	0.995086	0.389671	0.622701	0.263178	0.854684	0.474272
100	20	2.6	1355	1628	0.995086	0.371935	0.608365	0.2576	0.855511	0.469447
100	20	2.7	1382	1628	0.996314	0.356808	0.596232	0.25289	0.856604	0.465432
100	20	2.8	1408	1628	0.997543	0.341158	0.583369	0.248675	0.858171	0.461958
100	20	2.9	1433	1628	0.998771	0.327595	0.572008	0.244405	0.858412	0.458039
100	20	3	1457	1628	0.999386	0.308294	0.555072	0.240819	0.859983	0.455083
100	20	3.1	1477	1628	0.999386	0.29421	0.542244	0.237561	0.859993	0.451996
100	20	3.2	1495	1628	0.999386	0.283777	0.532543	0.234712	0.860037	0.44929
100	20	3.3	1510	1628	0.999386	0.27543	0.524653	0.232419	0.86018	0.447127
100	20	3.4	1533	1628	1	0.256129	0.506092	0.228963	0.860295	0.443819
100	20	3.5	1549	1628	1	0.244653	0.494624	0.226615	0.860361	0.441555
100	20	3.6	1557	1628	1	0.247261	0.497254	0.225471	0.860439	0.440459
100	20	3.7	1568	1628	1	0.241523	0.49145	0.22389	0.860439	0.438912
100	20	3.8	1578	1628	1	0.237872	0.487721	0.222488	0.860505	0.437552
100	20	3.9	1586	1628	1	0.233177	0.482884	0.221366	0.860505	0.436447
100	20	4	1590	1628	1	0.23109	0.480718	0.220809	0.860505	0.435898
100	40	1.5	88	1628	0.386978	0.72144	0.528376	0.501962	0.108266	0.233121
100	40	1.6	648	1628	0.813882	0.6771	0.742347	0.383751	0.609487	0.483623
100	40	1.7	929	1628	0.918305	0.585811	0.733453	0.333036	0.758309	0.502538
100	40	1.8	1098	1628	0.960688	0.510694	0.700441	0.301741	0.812038	0.495
100	40	1.9	1190	1628	0.979115	0.460094	0.671182	0.285886	0.833833	0.488242
100	40	2	1281	1628	0.989558	0.404799	0.632908	0.269666	0.846672	0.477827
100	40	2.1	1343	1628	0.993857	0.3735	0.609267	0.259476	0.854108	0.470766
100	40	2.2	1381	1628	0.996314	0.348461	0.589217	0.252899	0.856012	0.465279
100	40	2.3	1412	1628	0.997543	0.327595	0.571656	0.247922	0.858005	0.461214
100	40	2.4	1452	1628	0.998157	0.304643	0.551436	0.241491	0.859425	0.45557
100	40	2.5	1485	1628	1	0.285342	0.534174	0.236343	0.860219	0.450896
100	40	2.6	1529	1628	1	0.264997	0.514779	0.229557	0.860275	0.44439
100	40	2.7	1551	1628	1	0.24987	0.49987	0.226322	0.860358	0.441269
100	40	2.8	1567	1628	1	0.239958	0.489855	0.22403	0.860429	0.439047
100	40	2.9	1585	1628	1	0.23109	0.480718	0.221486	0.860429	0.436547
100	40	3	1598	1628	1	0.225352	0.474713	0.219684	0.860429	0.434767
100	40	3.1	1608	1628	1	0.219614	0.46863	0.218321	0.860442	0.43342
100	40	3.2	1614	1628	1	0.218571	0.467515	0.217509	0.860442	0.432613
100	40	3.3	1618	1628	1	0.216484	0.465279	0.216972	0.860442	0.432078
100	40	3.4	1622	1628	1	0.214919	0.463594	0.216437	0.860442	0.431545
100	40	3.5	1622	1628	1	0.214919	0.463594	0.216437	0.860442	0.431545
100	40	3.6	1624	1628	1	0.213876	0.462467	0.216186	0.860505	0.431311
100	40	3.7	1624	1628	1	0.213876	0.462467	0.216186	0.860505	0.431311
100	40	3.8	1625	1628	1	0.213354	0.461903	0.216053	0.860505	0.431178
100	40	3.9	1627	1628	1	0.213354	0.461903	0.215787	0.860505	0.430913
100	40	4	1628	1628	1	0.212833	0.461338	0.215655	0.860505	0.430781
100	80	1.5	427	1628	0.457617	0.395931	0.425658	0.255912	0.26783	0.261803
100	80	1.6	1098	1628	0.789312	0.28169	0.471531	0.233837	0.629296	0.383605
100	80	1.7	1412	1628	0.911548	0.241523	0.469212	0.219656	0.760183	0.408631
100	80	1.8	1539	1628	0.959459	0.223787	0.463373	0.216469	0.816534	0.420422
100	80	1.9	1587	1628	0.978501	0.215962	0.459695	0.215451	0.83804	0.424919
100	80	2	1607	1628	0.988943	0.214397	0.460464	0.215338	0.848159	0.427366
100	80	2.1	1617	1628	0.993857	0.213354	0.460482	0.21526	0.853126	0.428537
100	80	2.2	1619	1628	0.995086	0.213354	0.460767	0.215352	0.854545	0.428984
100	80	2.3	1624	1628	0.997543	0.212833	0.460771	0.215557	0.858002	0.430057
100	80	2.4	1626	1628	0.998771	0.212833	0.461054	0.215626	0.859333	0.430459
100	80	2.5	1626	1628	0.998771	0.212833	0.461054	0.215626	0.859333	0.430459
100	80	2.6	1628	1628	1	0.212833	0.461338	0.215655	0.860505	0.430781
100	80	2.7	1628	1628	1	0.212833	0.461338	0.215655	0.860505	0.430781
100	80	2.8	1628	1628	1	0.212833	0.461338	0.215655	0.860505	0.430781
100	80	2.9	1628	1628	1	0.212833	0.461338	0.215655	0.860505	0.430781
100	80	3	1628	1628	1	0.212833	0.461338	0.215655	0.860505	0.430781
100	80	3.1	1628	1628	1	0.212833	0.461338	0.215655	0.860505	0.430781
100	80	3.2	1628	1628	1	0.212833	0.461338	0.215655	0.860505	0.430781
100	80	3.3	1628	1628	1	0.212833	0.461338	0.215655	0.860505	0.430781
100	80	3.4	1628	1628	1	0.212833	0.461338	0.215655	0.860505	0.430781
100	80	3.5	1628	1628	1	0.212833	0.461338	0.215655	0.860505	0.430781
100	80	3.6	1628	1628	1	0.212833	0.461338	0.215655	0.860505	0.430781
100	80	3.7	1628	1628	1	0.212833	0.461338	0.215655	0.860505	0.430781
100	80	3.8	1628	1628	1	0.212833	0.461338	0.215655	0.860505	0.430781
100	80	3.9	1628	1628	1	0.212833	0.461338	0.215655	0.860505	0.430781
100	80	4	1628	1628	1	0.212833	0.461338	0.215655	0.860505	0.430781

## Sheet: col_descriptions
Clustering Results for Unweighted Network
(Worksheet 3 / 3)
Column	Description
addNoise	% Added Edges
subNoise	% Removed Edges
Pref	AP Preference parameter value
Damping	AP Damping factor used
Inflation	MCL Inflation parameter value
isConverged	1 if AP converged, 0 otherwise. If unconverged, all of the following values will be listed as \N.
numClusters	Number of clusters predicted, after singleton removal
numProteins	Number of proteins comprising predicted clusters, after singleton removal.
PPV	Clustering-wise positive predictive value
Sensitivity	Clustering-wise sensitivity
Acc	Geometric accuracy
SepCl	Clustering-wise cluster-wise separation
SepCo	Clustering-wise complex-wise separation
Sep	Geometric separation
