# Supplementary material for: Markov clustering versus affinity propagation for the partitioning of protein interaction graphs
Source: BMC Bioinformatics. 2009 Mar 30;10:99. doi: 10.1186/1471-2105-10-99 (PMC2682798; doi:10.1186/1471-2105-10-99)
Supplement: Additional File 3 — MCL Human PPI Size Distribution. Size distributions of clusters in partitions computed by MCL on a human PPI network (15 982 interactions and 5850 proteins) extracted from version 2.0.50 of the Biogrid database[33]. AP did not converge for this network, precluding any comparison. [file 1471-2105-10-99-S3.xls]

## Sheet: mcl_size_dist_humanppi
Cluster Size Distribution of MCL clusterings derived from human PPI
Size distribution of clusterings produced by MCL at various levels of inflation. Human network was
taken as all human PPI stored in Biogrid 2.0.50 that were associated with the experimental systems of Affinity Capture or Reconstituted Complex.
Inflation=3.5, Num Clusters=1583
Bin	Frequency	Fraction
2	823	0.519899
3	361	0.228048
4	160	0.101074
5	91	0.0574858
6	56	0.0353759
7	24	0.0151611
8	15	0.00947568
9	14	0.00884397
10	6	0.00379027
11 - 50	33	0.0208465
>50	0	0
Inflation=2.5, Num Clusters = 1479
Bin	Frequency	Fraction
2	656	0.443543
3	334	0.225828
4	177	0.119675
5	100	0.0676133
6	72	0.0486815
7	42	0.0283976
8	20	0.0135227
9	16	0.0108181
10	16	0.0108181
11 - 50	46	0.0311021
>50	0	0
Inflation=2.0, Num Clusters = 1273
Bin	Frequency	Fraction
2	473	0.371563
3	266	0.208955
4	169	0.132757
5	95	0.0746269
6	68	0.0534171
7	50	0.0392773
8	42	0.0329929
9	28	0.0219953
10	15	0.0117832
11 - 50	65	0.0510605
>50	2	0.00157109
