# Supplementary material for: Markov clustering versus affinity propagation for the partitioning of protein interaction graphs
Source: BMC Bioinformatics. 2009 Mar 30;10:99. doi: 10.1186/1471-2105-10-99 (PMC2682798; doi:10.1186/1471-2105-10-99)
Supplement: Additional File 5 — Clustering Results, Weighted Network. AP and MCL results for all parameters tested, at all noise levels for the weighted network. Column descriptions are given in the 'col_descriptions' worksheet tab of this spreadsheet. See also reference [15] and main text for descriptions of PPV, Sensitivity, Acc, SepCl, SepCo, and Sep. [file 1471-2105-10-99-S5.xls]

## Sheet: ap_weighted
Clustering Results for Weighted Network
(Worksheet 1 / 3)
AP results for all parameters tested, at all noise levels for the weighted network.
See "col_descriptions" worksheet for column descriptions.
% Shuffled	pref	damping	converged?	numClusters	numProteins	PPV	Sensitivity	Acc	SepCl	SepCo	Sep
0	0.1	0.99	1	448	1921	0.888152	0.819918	0.853354	0.483019	0.530373	0.506142
0	0.15	0.99	1	451	1921	0.885667	0.8206	0.852513	0.479165	0.529665	0.503782
0	0.2	0.99	1	460	1921	0.888152	0.821965	0.854418	0.474412	0.534876	0.503737
0	0.25	0.99	1	467	1921	0.893952	0.817872	0.855066	0.470344	0.53836	0.503204
0	0.3	0.99	1	479	1921	0.895609	0.813779	0.853714	0.461924	0.542308	0.500505
0	0.35	0.99	1	483	1921	0.895609	0.814461	0.854072	0.455319	0.539018	0.495404
0	0.4	0.99	1	516	1921	0.893952	0.81105	0.851493	0.42631	0.539156	0.479424
0	0.45	0.99	1	667	1921	0.908036	0.789905	0.846913	0.34319	0.561048	0.4388
0	0.5	0.99	1	723	1921	0.919635	0.77558	0.844542	0.320585	0.568095	0.426758
0	0.55	0.99	1	793	1921	0.917978	0.760573	0.835577	0.292739	0.568975	0.408119
0	0.6	0.99	1	881	1921	0.92792	0.737381	0.827182	0.270811	0.584767	0.397947
0	0.65	0.99	1	919	1921	0.930406	0.719645	0.818268	0.260306	0.586327	0.390672
0	0.7	0.99	1	942	1921	0.932063	0.715553	0.816664	0.252831	0.583742	0.384172
0	0.75	0.99	0	\N	\N	\N	\N	\N	\N	\N	\N
0	0.8	0.99	1	1011	1921	0.93372	0.690314	0.802845	0.240737	0.596532	0.378956
0	0.85	0.99	1	1053	1921	0.94449	0.680082	0.801455	0.233046	0.601464	0.374391
0	0.9	0.99	1	1236	1921	0.959403	0.626194	0.775095	0.202733	0.61416	0.35286
0	0.95	0.99	0	\N	\N	\N	\N	\N	\N	\N	\N
0	1	0.99	1	1921	1921	1	0.223738	0.47301	0.139933	0.658851	0.303636
5	0.1	0.99	1	431	1911	0.839271	0.709413	0.771615	0.459156	0.48504	0.471921
5	0.15	0.99	1	444	1911	0.845899	0.716917	0.778742	0.454119	0.494188	0.47373
5	0.2	0.99	1	449	1911	0.843413	0.709413	0.773517	0.446967	0.491883	0.468887
5	0.25	0.99	1	452	1911	0.841756	0.709413	0.772757	0.441367	0.488965	0.464557
5	0.3	0.99	0	\N	\N	\N	\N	\N	\N	\N	\N
5	0.35	0.99	0	\N	\N	\N	\N	\N	\N	\N	\N
5	0.4	0.99	0	\N	\N	\N	\N	\N	\N	\N	\N
5	0.45	0.99	0	\N	\N	\N	\N	\N	\N	\N	\N
5	0.5	0.99	0	\N	\N	\N	\N	\N	\N	\N	\N
5	0.55	0.99	1	707	1911	0.888152	0.684857	0.779908	0.308474	0.534538	0.406068
5	0.6	0.99	0	\N	\N	\N	\N	\N	\N	\N	\N
5	0.65	0.99	1	819	1911	0.895609	0.641883	0.758206	0.273608	0.549228	0.387651
5	0.7	0.99	1	839	1911	0.895609	0.632333	0.752544	0.266268	0.547546	0.381829
5	0.75	0.99	1	871	1911	0.895609	0.620737	0.745612	0.257057	0.548766	0.375585
5	0.8	0.99	1	920	1911	0.905551	0.60573	0.740621	0.248317	0.55993	0.372881
5	0.85	0.99	0	\N	\N	\N	\N	\N	\N	\N	\N
5	0.9	0.99	1	1151	1911	0.934548	0.556617	0.721239	0.209084	0.589843	0.351179
5	0.95	0.99	0	\N	\N	\N	\N	\N	\N	\N	\N
5	1	0.99	1	1911	1911	1	0.223738	0.47301	0.140665	0.658851	0.30443
10	0.1	0.99	0	\N	\N	\N	\N	\N	\N	\N	\N
10	0.15	0.99	0	\N	\N	\N	\N	\N	\N	\N	\N
10	0.2	0.99	0	\N	\N	\N	\N	\N	\N	\N	\N
10	0.25	0.99	0	\N	\N	\N	\N	\N	\N	\N	\N
10	0.3	0.99	0	\N	\N	\N	\N	\N	\N	\N	\N
10	0.35	0.99	1	477	1914	0.818106	0.647984	0.728093	0.402918	0.471059	0.435659
10	0.4	0.99	1	496	1914	0.827243	0.645249	0.730601	0.396748	0.482321	0.437447
10	0.45	0.99	1	575	1914	0.839701	0.63568	0.730603	0.349493	0.492545	0.414899
10	0.5	0.99	1	604	1914	0.840532	0.624744	0.724649	0.331756	0.49113	0.403653
10	0.55	0.99	1	664	1914	0.854651	0.619959	0.727907	0.30953	0.503745	0.394873
10	0.6	0.99	0	\N	\N	\N	\N	\N	\N	\N	\N
10	0.65	0.99	1	743	1914	0.861296	0.609023	0.724257	0.283974	0.517139	0.383215
10	0.7	0.99	1	764	1914	0.870432	0.611073	0.729313	0.278937	0.522323	0.3817
10	0.75	0.99	0	\N	\N	\N	\N	\N	\N	\N	\N
10	0.8	0.99	0	\N	\N	\N	\N	\N	\N	\N	\N
10	0.85	0.99	0	\N	\N	\N	\N	\N	\N	\N	\N
10	0.9	0.99	0	\N	\N	\N	\N	\N	\N	\N	\N
10	0.95	0.99	0	\N	\N	\N	\N	\N	\N	\N	\N
10	1	0.99	1	1914	1914	1	0.223513	0.472772	0.139792	0.655787	0.302776
20	0.1	0.99	0	\N	\N	\N	\N	\N	\N	\N	\N
20	0.15	0.99	0	\N	\N	\N	\N	\N	\N	\N	\N
20	0.2	0.99	0	\N	\N	\N	\N	\N	\N	\N	\N
20	0.25	0.99	1	429	1914	0.777778	0.600683	0.683519	0.393858	0.41413	0.403866
20	0.3	0.99	0	\N	\N	\N	\N	\N	\N	\N	\N
20	0.35	0.99	1	454	1914	0.786899	0.580205	0.675694	0.378516	0.421192	0.399284
20	0.4	0.99	0	\N	\N	\N	\N	\N	\N	\N	\N
20	0.45	0.99	1	503	1914	0.78607	0.569283	0.668952	0.348518	0.429667	0.386971
20	0.5	0.99	1	536	1914	0.792703	0.567235	0.670559	0.33235	0.436616	0.380932
20	0.55	0.99	1	590	1914	0.801824	0.546758	0.66212	0.314705	0.455089	0.378443
20	0.6	0.99	1	635	1914	0.804312	0.542662	0.660658	0.292887	0.455842	0.365391
20	0.65	0.99	0	\N	\N	\N	\N	\N	\N	\N	\N
20	0.7	0.99	0	\N	\N	\N	\N	\N	\N	\N	\N
20	0.75	0.99	0	\N	\N	\N	\N	\N	\N	\N	\N
20	0.8	0.99	1	759	1914	0.8267	0.517406	0.654018	0.261	0.485536	0.355984
20	0.85	0.99	1	798	1914	0.831675	0.512628	0.652947	0.249136	0.48728	0.348423
20	0.9	0.99	0	\N	\N	\N	\N	\N	\N	\N	\N
20	0.95	0.99	0	\N	\N	\N	\N	\N	\N	\N	\N
20	1	0.99	1	1913	1914	1	0.224573	0.473892	0.140518	0.658851	0.30427
30	0.1	0.99	0	\N	\N	\N	\N	\N	\N	\N	\N
30	0.15	0.99	0	\N	\N	\N	\N	\N	\N	\N	\N
30	0.2	0.99	0	\N	\N	\N	\N	\N	\N	\N	\N
30	0.25	0.99	0	\N	\N	\N	\N	\N	\N	\N	\N
30	0.3	0.99	0	\N	\N	\N	\N	\N	\N	\N	\N
30	0.35	0.99	0	\N	\N	\N	\N	\N	\N	\N	\N
30	0.4	0.99	0	\N	\N	\N	\N	\N	\N	\N	\N
30	0.45	0.99	0	\N	\N	\N	\N	\N	\N	\N	\N
30	0.5	0.99	0	\N	\N	\N	\N	\N	\N	\N	\N
30	0.55	0.99	0	\N	\N	\N	\N	\N	\N	\N	\N
30	0.6	0.99	0	\N	\N	\N	\N	\N	\N	\N	\N
30	0.65	0.99	1	586	1919	0.746479	0.497954	0.609682	0.286844	0.411986	0.343767
30	0.7	0.99	0	\N	\N	\N	\N	\N	\N	\N	\N
30	0.75	0.99	0	\N	\N	\N	\N	\N	\N	\N	\N
30	0.8	0.99	0	\N	\N	\N	\N	\N	\N	\N	\N
30	0.85	0.99	0	\N	\N	\N	\N	\N	\N	\N	\N
30	0.9	0.99	1	901	1919	0.814416	0.44884	0.604601	0.224585	0.49596	0.333744
30	0.95	0.99	0	\N	\N	\N	\N	\N	\N	\N	\N
30	1	0.99	0	\N	\N	\N	\N	\N	\N	\N	\N
40	0.1	0.99	1	351	1919	0.614747	0.474761	0.540239	0.349576	0.300738	0.324239
40	0.15	0.99	0	\N	\N	\N	\N	\N	\N	\N	\N
40	0.2	0.99	0	\N	\N	\N	\N	\N	\N	\N	\N
40	0.25	0.99	0	\N	\N	\N	\N	\N	\N	\N	\N
40	0.3	0.99	1	387	1919	0.634631	0.462483	0.541762	0.334966	0.317725	0.326231
40	0.35	0.99	0	\N	\N	\N	\N	\N	\N	\N	\N
40	0.4	0.99	1	414	1919	0.651201	0.463165	0.549194	0.32497	0.329749	0.327351
40	0.45	0.99	0	\N	\N	\N	\N	\N	\N	\N	\N
40	0.5	0.99	0	\N	\N	\N	\N	\N	\N	\N	\N
40	0.55	0.99	0	\N	\N	\N	\N	\N	\N	\N	\N
40	0.6	0.99	0	\N	\N	\N	\N	\N	\N	\N	\N
40	0.65	0.99	0	\N	\N	\N	\N	\N	\N	\N	\N
40	0.7	0.99	0	\N	\N	\N	\N	\N	\N	\N	\N
40	0.75	0.99	1	571	1919	0.689312	0.42633	0.542102	0.26965	0.377378	0.318998
40	0.8	0.99	0	\N	\N	\N	\N	\N	\N	\N	\N
40	0.85	0.99	1	660	1919	0.705882	0.417462	0.542844	0.246273	0.398383	0.313227
40	0.9	0.99	0	\N	\N	\N	\N	\N	\N	\N	\N
40	0.95	0.99	0	\N	\N	\N	\N	\N	\N	\N	\N
40	1	0.99	0	\N	\N	\N	\N	\N	\N	\N	\N
50	0.1	0.99	0	\N	\N	\N	\N	\N	\N	\N	\N
50	0.15	0.99	0	\N	\N	\N	\N	\N	\N	\N	\N
50	0.2	0.99	0	\N	\N	\N	\N	\N	\N	\N	\N
50	0.25	0.99	0	\N	\N	\N	\N	\N	\N	\N	\N
50	0.3	0.99	0	\N	\N	\N	\N	\N	\N	\N	\N
50	0.35	0.99	0	\N	\N	\N	\N	\N	\N	\N	\N
50	0.4	0.99	1	396	1921	0.594035	0.420191	0.499608	0.310317	0.30119	0.305719
50	0.45	0.99	1	412	1921	0.610605	0.420873	0.506939	0.311314	0.314366	0.312837
50	0.5	0.99	1	433	1921	0.603977	0.41337	0.499666	0.293903	0.311912	0.302774
50	0.55	0.99	0	\N	\N	\N	\N	\N	\N	\N	\N
50	0.6	0.99	0	\N	\N	\N	\N	\N	\N	\N	\N
50	0.65	0.99	0	\N	\N	\N	\N	\N	\N	\N	\N
50	0.7	0.99	0	\N	\N	\N	\N	\N	\N	\N	\N
50	0.75	0.99	0	\N	\N	\N	\N	\N	\N	\N	\N
50	0.8	0.99	0	\N	\N	\N	\N	\N	\N	\N	\N
50	0.85	0.99	0	\N	\N	\N	\N	\N	\N	\N	\N
50	0.9	0.99	1	784	1921	0.710853	0.380628	0.520164	0.215391	0.413888	0.298576
50	0.95	0.99	1	877	1921	0.735708	0.362892	0.516704	0.202996	0.436342	0.297617
50	1	0.99	1	1918	1921	0.999171	0.22442	0.473534	0.14014	0.658795	0.303848
60	0.1	0.99	0	\N	\N	\N	\N	\N	\N	\N	\N
60	0.15	0.99	0	\N	\N	\N	\N	\N	\N	\N	\N
60	0.2	0.99	0	\N	\N	\N	\N	\N	\N	\N	\N
60	0.25	0.99	1	358	1921	0.53604	0.389495	0.45693	0.300935	0.264056	0.281893
60	0.3	0.99	1	362	1921	0.539354	0.388813	0.457939	0.299968	0.266148	0.282553
60	0.35	0.99	0	\N	\N	\N	\N	\N	\N	\N	\N
60	0.4	0.99	0	\N	\N	\N	\N	\N	\N	\N	\N
60	0.45	0.99	0	\N	\N	\N	\N	\N	\N	\N	\N
60	0.5	0.99	0	\N	\N	\N	\N	\N	\N	\N	\N
60	0.55	0.99	0	\N	\N	\N	\N	\N	\N	\N	\N
60	0.6	0.99	1	442	1921	0.577465	0.38472	0.471341	0.277877	0.301034	0.289224
60	0.65	0.99	0	\N	\N	\N	\N	\N	\N	\N	\N
60	0.7	0.99	0	\N	\N	\N	\N	\N	\N	\N	\N
60	0.75	0.99	0	\N	\N	\N	\N	\N	\N	\N	\N
60	0.8	0.99	0	\N	\N	\N	\N	\N	\N	\N	\N
60	0.85	0.99	0	\N	\N	\N	\N	\N	\N	\N	\N
60	0.9	0.99	1	723	1921	0.669428	0.343793	0.479734	0.221439	0.392403	0.294777
60	0.95	0.99	0	\N	\N	\N	\N	\N	\N	\N	\N
60	1	0.99	1	1918	1921	0.999171	0.225102	0.474253	0.140004	0.658157	0.303554
70	0.1	0.99	0	\N	\N	\N	\N	\N	\N	\N	\N
70	0.15	0.99	0	\N	\N	\N	\N	\N	\N	\N	\N
70	0.2	0.99	0	\N	\N	\N	\N	\N	\N	\N	\N
70	0.25	0.99	0	\N	\N	\N	\N	\N	\N	\N	\N
70	0.3	0.99	0	\N	\N	\N	\N	\N	\N	\N	\N
70	0.35	0.99	1	363	1921	0.476388	0.346521	0.406298	0.277156	0.246587	0.261425
70	0.4	0.99	0	\N	\N	\N	\N	\N	\N	\N	\N
70	0.45	0.99	0	\N	\N	\N	\N	\N	\N	\N	\N
70	0.5	0.99	0	\N	\N	\N	\N	\N	\N	\N	\N
70	0.55	0.99	1	417	1921	0.522784	0.348568	0.426879	0.270504	0.276472	0.273472
70	0.6	0.99	0	\N	\N	\N	\N	\N	\N	\N	\N
70	0.65	0.99	0	\N	\N	\N	\N	\N	\N	\N	\N
70	0.7	0.99	1	465	1921	0.538525	0.348568	0.433258	0.254999	0.290624	0.272229
70	0.75	0.99	0	\N	\N	\N	\N	\N	\N	\N	\N
70	0.8	0.99	1	518	1921	0.578293	0.348568	0.44897	0.25252	0.320601	0.284532
70	0.85	0.99	1	560	1921	0.582436	0.340382	0.445253	0.24244	0.332761	0.284032
70	0.9	0.99	0	\N	\N	\N	\N	\N	\N	\N	\N
70	0.95	0.99	0	\N	\N	\N	\N	\N	\N	\N	\N
70	1	0.99	1	1916	1921	1	0.225102	0.474449	0.140284	0.658785	0.304002
80	0.1	0.99	0	\N	\N	\N	\N	\N	\N	\N	\N
80	0.15	0.99	1	324	1921	0.420878	0.316508	0.364981	0.271013	0.215217	0.241509
80	0.2	0.99	0	\N	\N	\N	\N	\N	\N	\N	\N
80	0.25	0.99	0	\N	\N	\N	\N	\N	\N	\N	\N
80	0.3	0.99	0	\N	\N	\N	\N	\N	\N	\N	\N
80	0.35	0.99	0	\N	\N	\N	\N	\N	\N	\N	\N
80	0.4	0.99	0	\N	\N	\N	\N	\N	\N	\N	\N
80	0.45	0.99	1	382	1921	0.44739	0.315143	0.375489	0.250886	0.234898	0.242761
80	0.5	0.99	0	\N	\N	\N	\N	\N	\N	\N	\N
80	0.55	0.99	1	403	1921	0.464789	0.321282	0.38643	0.250493	0.247423	0.248953
80	0.6	0.99	0	\N	\N	\N	\N	\N	\N	\N	\N
80	0.65	0.99	0	\N	\N	\N	\N	\N	\N	\N	\N
80	0.7	0.99	1	443	1921	0.477216	0.315825	0.388223	0.243348	0.264223	0.253571
80	0.75	0.99	1	461	1921	0.482187	0.314461	0.389396	0.235683	0.266299	0.250524
80	0.8	0.99	0	\N	\N	\N	\N	\N	\N	\N	\N
80	0.85	0.99	0	\N	\N	\N	\N	\N	\N	\N	\N
80	0.9	0.99	1	650	1921	0.574979	0.297408	0.413526	0.213066	0.339443	0.268931
80	0.95	0.99	1	726	1921	0.605634	0.295362	0.422943	0.205159	0.365062	0.273671
80	1	0.99	1	1918	1921	0.999171	0.223738	0.472814	0.139935	0.657829	0.303402
90	0.1	0.99	0	\N	\N	\N	\N	\N	\N	\N	\N
90	0.15	0.99	0	\N	\N	\N	\N	\N	\N	\N	\N
90	0.2	0.99	0	\N	\N	\N	\N	\N	\N	\N	\N
90	0.25	0.99	0	\N	\N	\N	\N	\N	\N	\N	\N
90	0.3	0.99	0	\N	\N	\N	\N	\N	\N	\N	\N
90	0.35	0.99	0	\N	\N	\N	\N	\N	\N	\N	\N
90	0.4	0.99	1	365	1921	0.391052	0.277626	0.329494	0.245117	0.219284	0.231841
90	0.45	0.99	1	371	1921	0.399337	0.276262	0.332147	0.245614	0.22334	0.234213
90	0.5	0.99	1	379	1921	0.40348	0.27558	0.333453	0.243116	0.225836	0.234317
90	0.55	0.99	0	\N	\N	\N	\N	\N	\N	\N	\N
90	0.6	0.99	0	\N	\N	\N	\N	\N	\N	\N	\N
90	0.65	0.99	0	\N	\N	\N	\N	\N	\N	\N	\N
90	0.7	0.99	1	439	1921	0.437448	0.277626	0.348493	0.233598	0.251347	0.24231
90	0.75	0.99	0	\N	\N	\N	\N	\N	\N	\N	\N
90	0.8	0.99	0	\N	\N	\N	\N	\N	\N	\N	\N
90	0.85	0.99	0	\N	\N	\N	\N	\N	\N	\N	\N
90	0.9	0.99	0	\N	\N	\N	\N	\N	\N	\N	\N
90	0.95	0.99	0	\N	\N	\N	\N	\N	\N	\N	\N
90	1	0.99	0	\N	\N	\N	\N	\N	\N	\N	\N

## Sheet: mcl_weighted
Clustering Results for Weighted Network
(Worksheet 2 / 3)
MCL results for all parameters tested, at all noise levels for the weighted network.
See "col_descriptions" worksheet for column descriptions.
% Shuffled	inflation	numClusters	numProteins	PPV	Sensitivity	Acc	SepCl	SepCo	Sep
0	1.5	312	1921	0.750621	0.941337	0.840588	0.594034	0.454261	0.519467
0	1.6	324	1921	0.768848	0.936562	0.848572	0.589353	0.468015	0.525191
0	1.7	327	1921	0.77879	0.93588	0.85373	0.594145	0.47619	0.531908
0	1.8	338	1921	0.783761	0.93588	0.85645	0.58158	0.481799	0.529343
0	1.9	344	1921	0.787075	0.931105	0.856067	0.575607	0.485315	0.528537
0	2	348	1921	0.789561	0.930423	0.857103	0.572805	0.488569	0.529013
0	2.1	357	1921	0.79536	0.927012	0.858667	0.565723	0.495008	0.529185
0	2.2	361	1921	0.800331	0.92633	0.861029	0.565375	0.500246	0.531814
0	2.3	367	1921	0.80116	0.924284	0.860523	0.558856	0.502697	0.530033
0	2.4	381	1921	0.806131	0.922237	0.862232	0.541897	0.506037	0.52366
0	2.5	384	1921	0.806131	0.922237	0.862232	0.537498	0.50588	0.52145
0	2.6	389	1921	0.806131	0.921555	0.861913	0.531125	0.506391	0.518611
0	2.7	392	1921	0.806131	0.921555	0.861913	0.52706	0.506391	0.516622
0	2.8	396	1921	0.815244	0.914052	0.863236	0.522595	0.507224	0.514852
0	2.9	401	1921	0.822701	0.908595	0.864582	0.517993	0.509106	0.51353
0	3	407	1921	0.839271	0.905184	0.871605	0.518423	0.517153	0.517788
0	3.1	410	1921	0.842585	0.904502	0.872995	0.518054	0.520593	0.519322
0	3.2	414	1921	0.845899	0.902456	0.87372	0.515068	0.522642	0.518841
0	3.3	418	1921	0.846727	0.899727	0.872825	0.50841	0.520871	0.514603
0	3.4	421	1921	0.846727	0.898363	0.872163	0.504807	0.520892	0.512786
0	3.5	421	1921	0.846727	0.898363	0.872163	0.504807	0.520892	0.512786
0	3.6	425	1921	0.846727	0.89427	0.870174	0.500062	0.520898	0.510374
0	3.7	427	1921	0.848384	0.893588	0.870693	0.500254	0.52355	0.51177
0	3.8	432	1921	0.849213	0.892224	0.870453	0.494167	0.523236	0.508494
0	3.9	434	1921	0.850041	0.89427	0.871875	0.492216	0.523583	0.507657
0	4	437	1921	0.85087	0.892906	0.871635	0.490235	0.525081	0.507359
0	4.1	443	1921	0.85087	0.889495	0.869968	0.48405	0.525574	0.504385
5	1.5	264	1911	0.719967	0.910641	0.809711	0.625889	0.404987	0.503465
5	1.6	284	1911	0.741508	0.911323	0.822042	0.616584	0.429191	0.514425
5	1.7	303	1911	0.758078	0.907231	0.829308	0.598416	0.444412	0.515697
5	1.8	316	1911	0.76222	0.90382	0.830006	0.579134	0.448545	0.509674
5	1.9	332	1911	0.768848	0.902456	0.832978	0.565703	0.460327	0.510302
5	2	341	1911	0.771334	0.899727	0.833061	0.556341	0.464981	0.508614
5	2.1	353	1911	0.781276	0.897681	0.837458	0.552218	0.477777	0.513651
5	2.2	362	1911	0.78459	0.895634	0.838275	0.541489	0.480438	0.510051
5	2.3	372	1911	0.787904	0.892906	0.838763	0.5298	0.483053	0.505887
5	2.4	378	1911	0.791218	0.890859	0.839562	0.524812	0.486223	0.505149
5	2.5	387	1911	0.794532	0.887449	0.839706	0.516744	0.490146	0.503269
5	2.6	397	1911	0.80116	0.880628	0.839954	0.505921	0.492281	0.499055
5	2.7	411	1911	0.814416	0.877217	0.845233	0.495734	0.499379	0.497553
5	2.8	416	1911	0.816073	0.875853	0.845435	0.491533	0.501171	0.496329
5	2.9	427	1911	0.826843	0.867667	0.847009	0.48305	0.505545	0.494169
5	3	438	1911	0.832643	0.861528	0.846962	0.475696	0.510674	0.492875
5	3.1	449	1911	0.835128	0.857435	0.846208	0.465612	0.512401	0.488447
5	3.2	459	1911	0.839271	0.851978	0.845601	0.458436	0.515741	0.486245
5	3.3	471	1911	0.840928	0.846521	0.84372	0.449552	0.518968	0.483015
5	3.4	480	1911	0.843413	0.844475	0.843944	0.442816	0.52096	0.480301
5	3.5	495	1911	0.846727	0.835607	0.841149	0.43105	0.522965	0.474788
5	3.6	509	1911	0.852527	0.829468	0.840918	0.424007	0.52897	0.47359
5	3.7	517	1911	0.859983	0.813779	0.836562	0.418446	0.530237	0.471037
5	3.8	528	1911	0.862469	0.811733	0.836716	0.410459	0.531182	0.466935
5	3.9	543	1911	0.872411	0.796044	0.833353	0.40333	0.536785	0.465297
5	4	553	1911	0.874068	0.790587	0.83128	0.398392	0.539977	0.463813
5	4.1	566	1911	0.877382	0.786494	0.830696	0.39146	0.543055	0.461069
10	1.5	222	1914	0.684385	0.898838	0.784316	0.659261	0.358716	0.4863
10	1.6	264	1914	0.713455	0.888585	0.79622	0.607759	0.393256	0.488881
10	1.7	294	1914	0.736711	0.883117	0.806599	0.575081	0.414397	0.488172
10	1.8	317	1914	0.746678	0.882433	0.811722	0.548733	0.426344	0.483682
10	1.9	341	1914	0.756645	0.876282	0.814269	0.52065	0.435151	0.475985
10	2	360	1914	0.767442	0.874915	0.819418	0.509277	0.449362	0.478382
10	2.1	375	1914	0.774917	0.872864	0.822434	0.499524	0.459121	0.478897
10	2.2	403	1914	0.798173	0.859877	0.828451	0.482513	0.4766	0.479548
10	2.3	419	1914	0.800664	0.853042	0.826438	0.467896	0.480511	0.474162
10	2.4	444	1914	0.805648	0.840738	0.823006	0.448619	0.488203	0.467993
10	2.5	461	1914	0.810631	0.836637	0.823531	0.439082	0.49612	0.466731
10	2.6	479	1914	0.813953	0.831169	0.822516	0.427242	0.501591	0.462927
10	2.7	500	1914	0.821429	0.821599	0.821514	0.411317	0.504065	0.455336
10	2.8	517	1914	0.837209	0.794942	0.815802	0.403007	0.510674	0.453658
10	2.9	543	1914	0.843854	0.784005	0.813379	0.388156	0.51659	0.447791
10	3	567	1914	0.849668	0.779221	0.813682	0.377579	0.524723	0.445112
10	3.1	580	1914	0.854651	0.77512	0.813915	0.371682	0.528372	0.443155
10	3.2	594	1914	0.857143	0.769651	0.81222	0.365767	0.532514	0.441335
10	3.3	606	1914	0.861296	0.764867	0.81165	0.359906	0.534566	0.438627
10	3.4	620	1914	0.863787	0.759398	0.809913	0.35314	0.536634	0.435324
10	3.5	637	1914	0.868771	0.744361	0.804164	0.345384	0.53924	0.431561
10	3.6	655	1914	0.876246	0.736842	0.803526	0.339162	0.544488	0.429732
10	3.7	672	1914	0.88206	0.724539	0.799429	0.334326	0.550654	0.429066
10	3.8	682	1914	0.886213	0.722488	0.800174	0.330459	0.552386	0.427248
10	3.9	697	1914	0.889535	0.714286	0.797109	0.326003	0.556921	0.426096
10	4	714	1914	0.892027	0.708134	0.794779	0.319815	0.559676	0.423075
10	4.1	727	1914	0.893688	0.701982	0.792056	0.314259	0.559966	0.419493
20	1.5	177	1914	0.626866	0.861433	0.734849	0.666338	0.289073	0.438885
20	1.6	223	1914	0.669983	0.854608	0.756685	0.60486	0.330597	0.447175
20	1.7	263	1914	0.698176	0.845734	0.768421	0.571027	0.368088	0.458463
20	1.8	305	1914	0.715589	0.837543	0.774168	0.52057	0.389151	0.450089
20	1.9	347	1914	0.731343	0.829352	0.778807	0.481304	0.409344	0.443868
20	2	412	1914	0.749585	0.816382	0.782271	0.427825	0.432019	0.429917
20	2.1	455	1914	0.760365	0.805461	0.782588	0.396924	0.442648	0.419163
20	2.2	491	1914	0.776949	0.791809	0.784344	0.377864	0.454734	0.414521
20	2.3	540	1914	0.798507	0.768601	0.783411	0.359535	0.475856	0.413626
20	2.4	582	1914	0.814262	0.748123	0.780492	0.344984	0.492109	0.412031
20	2.5	625	1914	0.8267	0.729693	0.776683	0.328964	0.503928	0.407154
20	2.6	665	1914	0.839138	0.715358	0.77478	0.314694	0.512921	0.401762
20	2.7	705	1914	0.849917	0.683276	0.762055	0.30293	0.523446	0.398205
20	2.8	740	1914	0.859038	0.668259	0.757668	0.294055	0.533335	0.396017
20	2.9	776	1914	0.86733	0.653242	0.752713	0.285254	0.542542	0.393398
20	3	808	1914	0.875622	0.642321	0.749953	0.276681	0.547937	0.389363
20	3.1	853	1914	0.882255	0.624573	0.742316	0.264464	0.552911	0.382393
20	3.2	887	1914	0.890547	0.606143	0.73471	0.256984	0.558689	0.378912
20	3.3	924	1914	0.898839	0.590444	0.728501	0.250901	0.568217	0.377579
20	3.4	955	1914	0.902156	0.574061	0.719648	0.243673	0.570362	0.372803
20	3.5	993	1914	0.905473	0.559044	0.711477	0.235902	0.574143	0.368024
20	3.6	1027	1914	0.91791	0.537201	0.702213	0.230689	0.580681	0.366001
20	3.7	1050	1914	0.922056	0.525597	0.696154	0.226684	0.583377	0.363651
20	3.8	1076	1914	0.92869	0.516041	0.692273	0.223317	0.588943	0.362658
20	3.9	1097	1914	0.932007	0.505802	0.686594	0.219478	0.590117	0.359886
20	4	1125	1914	0.936153	0.493515	0.67971	0.215943	0.595431	0.358579
20	4.1	1146	1914	0.93864	0.481911	0.672563	0.213028	0.598357	0.357025
30	1.5	164	1919	0.582436	0.829468	0.695062	0.603694	0.242661	0.382744
30	1.6	222	1919	0.637117	0.821282	0.723362	0.550553	0.299566	0.406112
30	1.7	288	1919	0.677713	0.811733	0.741702	0.490209	0.34603	0.411858
30	1.8	358	1919	0.702568	0.794679	0.747206	0.427776	0.375352	0.400708
30	1.9	427	1919	0.731566	0.767394	0.749266	0.381775	0.399554	0.390563
30	2	517	1919	0.763049	0.744884	0.753912	0.342629	0.434164	0.385691
30	2.1	594	1919	0.787904	0.715553	0.750857	0.314845	0.458377	0.379892
30	2.2	672	1919	0.806959	0.693042	0.747835	0.290334	0.478197	0.372608
30	2.3	758	1919	0.829329	0.659618	0.739622	0.267863	0.497647	0.365104
30	2.4	824	1919	0.85087	0.621419	0.72715	0.252896	0.51075	0.359398
30	2.5	898	1919	0.864126	0.585948	0.711571	0.239589	0.527332	0.355448
30	2.6	946	1919	0.874896	0.566166	0.703802	0.232087	0.538123	0.3534
30	2.7	991	1919	0.882353	0.537517	0.68868	0.22441	0.545075	0.349743
30	2.8	1033	1919	0.889809	0.515007	0.676948	0.218235	0.55254	0.347251
30	2.9	1082	1919	0.897266	0.493179	0.665216	0.211278	0.5603	0.344062
30	3	1122	1919	0.903894	0.478172	0.657432	0.205819	0.566002	0.341312
30	3.1	1164	1919	0.909693	0.456344	0.644308	0.199936	0.570406	0.337705
30	3.2	1207	1919	0.913836	0.442701	0.636047	0.194418	0.575154	0.334396
30	3.3	1246	1919	0.917978	0.42633	0.625589	0.189373	0.57833	0.330938
30	3.4	1279	1919	0.924606	0.415416	0.619755	0.185674	0.58205	0.328742
30	3.5	1303	1919	0.926263	0.404502	0.612107	0.183142	0.584886	0.327287
30	3.6	1336	1919	0.931234	0.390177	0.602782	0.180593	0.591352	0.326793
30	3.7	1359	1919	0.932891	0.38131	0.596423	0.178273	0.593808	0.325361
30	3.8	1382	1919	0.934548	0.371078	0.588889	0.1762	0.596834	0.324287
30	3.9	1412	1919	0.938691	0.357435	0.579242	0.17354	0.600583	0.322839
30	4	1438	1919	0.942833	0.347885	0.572711	0.171284	0.603694	0.321564
30	4.1	1462	1919	0.949461	0.338336	0.566777	0.169972	0.609066	0.321751
40	1.5	159	1919	0.550124	0.774898	0.652909	0.542382	0.211369	0.338589
40	1.6	241	1919	0.630489	0.75648	0.690617	0.48591	0.28702	0.373451
40	1.7	338	1919	0.678542	0.73397	0.705712	0.411087	0.340557	0.374164
40	1.8	463	1919	0.719967	0.701228	0.710536	0.344243	0.390648	0.366712
40	1.9	573	1919	0.772991	0.663711	0.71627	0.315684	0.44335	0.37411
40	2	706	1919	0.807788	0.61869	0.706945	0.278669	0.482207	0.366574
40	2.1	806	1919	0.830986	0.58322	0.696166	0.254725	0.503206	0.358021
40	2.2	914	1919	0.847556	0.544338	0.679233	0.231377	0.518329	0.346308
40	2.3	1010	1919	0.874068	0.495225	0.657921	0.219026	0.542198	0.344609
40	2.4	1101	1919	0.889809	0.456344	0.637228	0.206909	0.55835	0.339894
40	2.5	1174	1919	0.903894	0.432469	0.625225	0.198033	0.56983	0.335924
40	2.6	1246	1919	0.914664	0.40382	0.60775	0.190264	0.581051	0.332495
40	2.7	1306	1919	0.920464	0.379263	0.590845	0.183129	0.586194	0.327642
40	2.8	1360	1919	0.931234	0.357435	0.576937	0.177822	0.592738	0.324656
40	2.9	1414	1919	0.940348	0.336971	0.562912	0.172372	0.597386	0.320893
40	3	1452	1919	0.946147	0.326057	0.555426	0.169415	0.602918	0.319599
40	3.1	1493	1919	0.953604	0.312415	0.54582	0.166619	0.609713	0.318732
40	3.2	1518	1919	0.952775	0.303547	0.537785	0.164006	0.610199	0.316349
40	3.3	1545	1919	0.956089	0.293315	0.529562	0.161727	0.612424	0.314715
40	3.4	1580	1919	0.964374	0.28854	0.527504	0.159926	0.619321	0.314715
40	3.5	1606	1919	0.969345	0.286494	0.526983	0.158927	0.625579	0.315312
40	3.6	1622	1919	0.971002	0.285812	0.526805	0.157719	0.627012	0.314471
40	3.7	1644	1919	0.974316	0.280355	0.522642	0.156227	0.629502	0.3136
40	3.8	1662	1919	0.974316	0.276262	0.518813	0.154618	0.629842	0.312066
40	3.9	1673	1919	0.973488	0.273533	0.516025	0.153446	0.629202	0.310722
40	4	1683	1919	0.973488	0.272169	0.514736	0.15257	0.629352	0.309871
40	4.1	1694	1919	0.974316	0.270805	0.513663	0.151769	0.630139	0.30925
50	1.5	151	1921	0.497929	0.732606	0.603975	0.506686	0.187523	0.308246
50	1.6	272	1921	0.603977	0.698499	0.649521	0.422056	0.281371	0.344608
50	1.7	438	1921	0.697597	0.660982	0.679043	0.344124	0.369427	0.356551
50	1.8	609	1921	0.759735	0.598226	0.674161	0.295882	0.441647	0.36149
50	1.9	777	1921	0.816901	0.538199	0.663065	0.257338	0.490078	0.355128
50	2	904	1921	0.847556	0.495907	0.648313	0.233337	0.517002	0.347327
50	2.1	1046	1921	0.864954	0.44884	0.623078	0.207518	0.53202	0.332271
50	2.2	1168	1921	0.888981	0.396317	0.593564	0.193782	0.55475	0.327873
50	2.3	1273	1921	0.906379	0.363574	0.574053	0.182392	0.569082	0.322174
50	2.4	1374	1921	0.922121	0.330832	0.552329	0.172867	0.582156	0.317231
50	2.5	1438	1921	0.935377	0.319236	0.546449	0.168636	0.594358	0.316591
50	2.6	1509	1921	0.94449	0.296726	0.529391	0.16353	0.604822	0.314494
50	2.7	1560	1921	0.952775	0.282401	0.518715	0.159468	0.609732	0.311822
50	2.8	1600	1921	0.956918	0.270805	0.509056	0.157282	0.616791	0.311464
50	2.9	1645	1921	0.964374	0.263984	0.504558	0.154955	0.624758	0.311142
50	3	1669	1921	0.967688	0.261937	0.503462	0.153597	0.628315	0.310656
50	3.1	1689	1921	0.968517	0.257162	0.499065	0.152163	0.629909	0.309594
50	3.2	1705	1921	0.971831	0.255116	0.497925	0.151553	0.633327	0.30981
50	3.3	1722	1921	0.972659	0.249659	0.492781	0.150308	0.634387	0.308793
50	3.4	1740	1921	0.974316	0.246248	0.48982	0.149099	0.635861	0.307906
50	3.5	1754	1921	0.974316	0.242156	0.485733	0.147915	0.635891	0.306689
50	3.6	1762	1921	0.974316	0.241473	0.485048	0.147244	0.635891	0.305992
50	3.7	1774	1921	0.975973	0.240109	0.484087	0.146634	0.637569	0.30576
50	3.8	1781	1921	0.97763	0.239427	0.483809	0.146449	0.639278	0.305976
50	3.9	1788	1921	0.978459	0.239427	0.484014	0.145907	0.639418	0.305443
50	4	1795	1921	0.980116	0.238063	0.483042	0.145532	0.640272	0.305255
50	4.1	1799	1921	0.980116	0.236698	0.481655	0.145126	0.639904	0.30474
60	1.5	178	1921	0.48633	0.672578	0.571922	0.414956	0.181035	0.274083
60	1.6	362	1921	0.617233	0.627558	0.622374	0.332059	0.294621	0.31278
60	1.7	598	1921	0.705054	0.538881	0.616393	0.258859	0.379406	0.313389
60	1.8	838	1921	0.786247	0.474761	0.610966	0.225273	0.462693	0.32285
60	1.9	1027	1921	0.824358	0.401091	0.575016	0.199831	0.503006	0.317043
60	2	1195	1921	0.86164	0.355389	0.553369	0.182138	0.533469	0.311713
60	2.1	1328	1921	0.892295	0.323329	0.537126	0.17073	0.555708	0.308019
60	2.2	1442	1921	0.913836	0.294679	0.51893	0.162792	0.57536	0.306046
60	2.3	1518	1921	0.929577	0.27899	0.509258	0.15805	0.588039	0.30486
60	2.4	1579	1921	0.942005	0.271487	0.50571	0.15561	0.602225	0.306124
60	2.5	1630	1921	0.951947	0.263302	0.500649	0.153246	0.612231	0.306303
60	2.6	1666	1921	0.956089	0.254434	0.493215	0.151529	0.618744	0.306199
60	2.7	1701	1921	0.961889	0.248295	0.488704	0.150025	0.625471	0.306327
60	2.8	1731	1921	0.964374	0.244884	0.485963	0.147862	0.627325	0.304561
60	2.9	1753	1921	0.968517	0.242156	0.484285	0.146952	0.631391	0.304605
60	3	1764	1921	0.972659	0.240109	0.483264	0.146771	0.634569	0.305183
60	3.1	1768	1921	0.973488	0.239427	0.482783	0.14659	0.635223	0.305151
60	3.2	1780	1921	0.97763	0.238063	0.482429	0.146571	0.63945	0.306145
60	3.3	1790	1921	0.980944	0.238063	0.483246	0.146284	0.641787	0.306404
60	3.4	1796	1921	0.982601	0.236016	0.48157	0.145879	0.642153	0.306066
60	3.5	1809	1921	0.984258	0.23397	0.479882	0.145103	0.643361	0.305538
60	3.6	1813	1921	0.985087	0.23397	0.480084	0.144944	0.644076	0.30554
60	3.7	1824	1921	0.985915	0.232606	0.478884	0.144481	0.645914	0.305487
60	3.8	1830	1921	0.986744	0.231241	0.477678	0.144054	0.646122	0.305084
60	3.9	1836	1921	0.987572	0.230559	0.477173	0.1438	0.647099	0.305046
60	4	1840	1921	0.988401	0.230559	0.477373	0.143593	0.647576	0.304938
60	4.1	1841	1921	0.988401	0.229877	0.476666	0.143539	0.647683	0.304906
70	1.5	224	1921	0.464789	0.563438	0.511742	0.325788	0.178864	0.241395
70	1.6	512	1921	0.610605	0.473397	0.537642	0.245191	0.30769	0.274669
70	1.7	832	1921	0.72908	0.375853	0.523476	0.202637	0.413222	0.289369
70	1.8	1103	1921	0.805302	0.318554	0.50649	0.178173	0.481678	0.292954
70	1.9	1273	1921	0.847556	0.296726	0.501489	0.16669	0.520089	0.294438
70	2	1415	1921	0.877382	0.279673	0.495358	0.158018	0.548027	0.294275
70	2.1	1522	1921	0.903065	0.261937	0.48636	0.151526	0.565252	0.292661
70	2.2	1593	1921	0.917978	0.25648	0.485225	0.148575	0.5801	0.293579
70	2.3	1652	1921	0.93372	0.242838	0.476175	0.147216	0.596079	0.29623
70	2.4	1696	1921	0.946147	0.239427	0.475955	0.145788	0.60602	0.297238
70	2.5	1715	1921	0.946976	0.236016	0.47276	0.144277	0.606457	0.2958
70	2.6	1745	1921	0.955261	0.234652	0.473449	0.14338	0.61323	0.296521
70	2.7	1770	1921	0.960232	0.23397	0.473989	0.142337	0.617491	0.296466
70	2.8	1789	1921	0.966031	0.233288	0.474725	0.142881	0.626507	0.299192
70	2.9	1811	1921	0.972659	0.231924	0.474955	0.142329	0.631761	0.299864
70	3	1820	1921	0.976802	0.231924	0.475966	0.142496	0.635645	0.30096
70	3.1	1834	1921	0.980944	0.231924	0.476974	0.142386	0.64004	0.301882
70	3.2	1837	1921	0.981773	0.231924	0.477175	0.142239	0.640423	0.301816
70	3.3	1846	1921	0.985915	0.231924	0.478181	0.142341	0.644022	0.302771
70	3.4	1854	1921	0.988401	0.231924	0.478783	0.142202	0.646184	0.303132
70	3.5	1860	1921	0.988401	0.230559	0.477373	0.141761	0.646262	0.302679
70	3.6	1868	1921	0.990058	0.230559	0.477773	0.141323	0.647037	0.302392
70	3.7	1872	1921	0.990058	0.229877	0.477066	0.141021	0.647037	0.302069
70	3.8	1876	1921	0.991715	0.229877	0.477465	0.14114	0.648968	0.302647
70	3.9	1880	1921	0.991715	0.229877	0.477465	0.14084	0.648968	0.302325
70	4	1880	1921	0.991715	0.229877	0.477465	0.14084	0.648968	0.302325
70	4.1	1885	1921	0.992543	0.227149	0.474821	0.140513	0.649185	0.302025
80	1.5	314	1921	0.434134	0.408595	0.421171	0.250024	0.192421	0.21934
80	1.6	658	1921	0.600663	0.332196	0.446697	0.198136	0.319543	0.251621
80	1.7	1021	1921	0.739022	0.299454	0.470429	0.175933	0.440264	0.278311
80	1.8	1265	1921	0.827672	0.277626	0.479357	0.166142	0.515121	0.292546
80	1.9	1433	1921	0.877382	0.26603	0.483125	0.159482	0.560142	0.298886
80	2	1562	1921	0.905551	0.253752	0.479359	0.151744	0.580943	0.296909
80	2.1	1647	1921	0.929577	0.24352	0.475784	0.149529	0.603613	0.300429
80	2.2	1704	1921	0.942005	0.236016	0.471517	0.146623	0.612365	0.299644
80	2.3	1748	1921	0.954432	0.231241	0.469792	0.145362	0.622775	0.300878
80	2.4	1776	1921	0.960232	0.230559	0.470521	0.143801	0.625957	0.300022
80	2.5	1792	1921	0.965203	0.229877	0.471039	0.143161	0.628787	0.30003
80	2.6	1806	1921	0.967688	0.229195	0.470945	0.142442	0.630515	0.299686
80	2.7	1825	1921	0.970174	0.227831	0.470144	0.141782	0.634198	0.299864
80	2.8	1838	1921	0.972659	0.227149	0.470041	0.141161	0.635917	0.299611
80	2.9	1848	1921	0.97763	0.227149	0.47124	0.141578	0.641265	0.301312
80	3	1857	1921	0.980944	0.227149	0.472038	0.141567	0.644339	0.302022
80	3.1	1861	1921	0.982601	0.227149	0.472437	0.141418	0.645048	0.302029
80	3.2	1867	1921	0.98343	0.227149	0.472636	0.141075	0.645558	0.301782
80	3.3	1875	1921	0.985087	0.226467	0.472323	0.140696	0.646579	0.301614
80	3.4	1878	1921	0.987572	0.226467	0.472919	0.140957	0.648816	0.302415
80	3.5	1884	1921	0.988401	0.226467	0.473117	0.140679	0.649604	0.3023
80	3.6	1889	1921	0.990886	0.226467	0.473712	0.140583	0.650887	0.302496
80	3.7	1891	1921	0.991715	0.226467	0.47391	0.140703	0.652132	0.302914
80	3.8	1894	1921	0.992543	0.226467	0.474108	0.140598	0.652676	0.302927
80	3.9	1897	1921	0.993372	0.226467	0.474305	0.140472	0.653126	0.302896
80	4	1897	1921	0.993372	0.226467	0.474305	0.140472	0.653126	0.302896
80	4.1	1900	1921	0.993372	0.226467	0.474305	0.14025	0.653126	0.302656
90	1.5	410	1921	0.382767	0.279673	0.327184	0.208722	0.209745	0.209233
90	1.6	831	1921	0.605634	0.255798	0.393599	0.182156	0.371009	0.259964
90	1.7	1176	1921	0.761392	0.244884	0.431802	0.166865	0.480965	0.283296
90	1.8	1397	1921	0.835957	0.239427	0.447382	0.156902	0.537235	0.290333
90	1.9	1549	1921	0.888152	0.236698	0.458502	0.151617	0.575625	0.295423
90	2	1629	1921	0.917978	0.234652	0.464118	0.149801	0.598102	0.299326
90	2.1	1710	1921	0.946147	0.231241	0.467748	0.148221	0.621222	0.303444
90	2.2	1760	1921	0.960232	0.228513	0.468429	0.146367	0.631386	0.303997
90	2.3	1788	1921	0.963546	0.225102	0.465721	0.144525	0.633359	0.302549
90	2.4	1813	1921	0.974316	0.22442	0.467607	0.144298	0.641206	0.304178
90	2.5	1840	1921	0.98343	0.22442	0.469789	0.143364	0.646545	0.304453
90	2.6	1854	1921	0.985915	0.22442	0.470382	0.142531	0.647676	0.303832
90	2.7	1861	1921	0.988401	0.22442	0.470975	0.142377	0.649422	0.304077
90	2.8	1871	1921	0.990058	0.22442	0.471369	0.141852	0.650503	0.303768
90	2.9	1879	1921	0.993372	0.22442	0.472158	0.141699	0.65258	0.304089
90	3	1882	1921	0.993372	0.22442	0.472158	0.141473	0.65258	0.303846
90	3.1	1884	1921	0.993372	0.22442	0.472158	0.141323	0.65258	0.303685
90	3.2	1890	1921	0.995029	0.22442	0.472551	0.141146	0.653838	0.303787
90	3.3	1895	1921	0.995857	0.22442	0.472748	0.141103	0.65537	0.304097
90	3.4	1896	1921	0.995857	0.22442	0.472748	0.141029	0.65537	0.304017
90	3.5	1897	1921	0.995857	0.223738	0.472029	0.140955	0.65537	0.303937
90	3.6	1898	1921	0.995857	0.223738	0.472029	0.14088	0.65537	0.303856
90	3.7	1899	1921	0.995857	0.223738	0.472029	0.140806	0.65537	0.303776
90	3.8	1899	1921	0.995857	0.223738	0.472029	0.140806	0.65537	0.303776
90	3.9	1900	1921	0.995857	0.223738	0.472029	0.140732	0.65537	0.303696
90	4	1905	1921	0.999171	0.223738	0.472814	0.140933	0.658034	0.30453
90	4.1	1907	1921	0.999171	0.223738	0.472814	0.140785	0.658034	0.304371

## Sheet: col_descriptions
Clustering Results for Weighted Network
(Worksheet 3 / 3)
Column Descriptions
Column	Description
% Shuffled	% shuffled edges
Pref	AP Preference parameter value
Damping	AP Damping factor used
Inflation	MCL Inflation parameter value
isConverged	1 if AP converged, 0 otherwise. If unconverged, all of the following values will be listed as \N.
numClusters	Number of clusters predicted, after singleton removal
numProteins	Number of proteins comprising predicted clusters, after singleton removal.
PPV	Clustering-wise positive predictive value
Sensitivity	Clustering-wise sensitivity
Acc	Geometric accuracy
SepCl	Clustering-wise cluster-wise separation
SepCo	Clustering-wise complex-wise separation
Sep	Geometric separation
